# Supplementary material for: Transcriptional Networks Identify BRPF1 as a Potential Drug Target Based on Inflammatory Signature in Primary Lower-Grade Gliomas
Source: Front Oncol. 2021 Dec 2;11:766656. doi: 10.3389/fonc.2021.766656 (PMC8674185; doi:10.3389/fonc.2021.766656)
Supplement: Supplementary file 3 [file Table_2.xlsx]

## Sheet: 3,813 DEGs
ID	logFC	AveExpr	t	P.Value	adj.P.Val	B	Z-statistics	Ave.Low	Ave.High
CLIC1	1.44329	4.08591	18.8737	1.57084e-60	5.72353e-56	126.932	16.4119	3.36426	4.80755
S100A11	1.64511	4.53535	18.7453	6.52542e-60	1.1888e-55	125.522	16.3253	3.71279	5.3579
PLBD1	1.52384	-1.14462	18.6885	1.2249e-59	1.48768e-55	124.898	16.2868	-1.90654	-0.382697
MSN	1.51599	4.7332	18.5496	5.70253e-59	5.19443e-55	123.374	16.1924	3.97521	5.4912
FAM129A	1.55374	-0.244943	18.1678	3.86824e-57	2.81887e-53	119.196	15.9309	-1.02181	0.531926
GPR65	2.11992	-2.58398	17.9374	4.88847e-56	2.9686e-52	116.683	15.7715	-3.64394	-1.52403
SERPINA1	1.86896	2.06738	17.9073	6.81004e-56	3.21152e-52	116.355	15.7505	1.1329	3.00186
SP100	1.26233	2.15342	17.9041	7.05131e-56	3.21152e-52	116.32	15.7483	1.52225	2.78458
TIMP1	2.42947	2.36688	17.8476	1.3109e-55	5.3071e-52	115.706	15.7091	1.15215	3.58162
RAB32	1.2324	1.48637	17.782	2.69581e-55	8.76057e-52	114.992	15.6633	0.870167	2.10257
CASP4	1.2827	1.28029	17.7811	2.72184e-55	8.76057e-52	114.982	15.6627	0.638941	1.92164
ANXA1	2.4177	4.01484	17.7758	2.88525e-55	8.76057e-52	114.924	15.659	2.80599	5.22369
SQRDL	1.13723	1.476	17.7136	5.7067e-55	1.59946e-51	114.249	15.6155	0.907385	2.04462
PLSCR1	1.31554	3.35226	17.6182	1.62336e-54	4.2249e-51	113.213	15.5487	2.69449	4.01003
HLA-DRA	2.08459	5.4171	17.5183	4.84213e-54	1.17619e-50	112.13	15.4786	4.37481	6.4594
CCDC109B	1.47215	0.772465	17.5074	5.45537e-54	1.24232e-50	112.012	15.4709	0.0363904	1.50854
TNFRSF12A	2.0581	1.45949	17.3505	3.02673e-53	6.48717e-50	110.315	15.3602	0.430445	2.48854
APOBEC3G	1.24827	0.621558	17.3293	3.81176e-53	7.71586e-50	110.086	15.3452	-0.00257584	1.24569
HLA-DOA	1.95577	0.106907	17.2915	5.75815e-53	1.10423e-49	109.678	15.3184	-0.870977	1.08479
ALOX5AP	1.79682	3.16338	17.0497	7.99265e-52	1.4561e-48	107.072	15.1465	2.26497	4.06179
C1R	1.78221	4.52273	17.0201	1.10276e-51	1.91335e-48	106.753	15.1253	3.63163	5.41384
PDCD1LG2	1.8949	-1.78911	16.9686	1.9285e-51	3.10221e-48	106.199	15.0885	-2.73656	-0.841665
HLA-DPB1	1.90013	4.02093	16.9672	1.95825e-51	3.10221e-48	106.184	15.0875	3.07087	4.971
FCGR3A	1.92532	2.42007	16.8636	6.01497e-51	9.13172e-48	105.072	15.0132	1.45741	3.38274
LHFPL2	1.02543	2.69609	16.8059	1.12355e-50	1.63751e-47	104.453	14.9717	2.18338	3.20881
HLA-DPA1	1.96531	4.2604	16.7488	2.0839e-50	2.92035e-47	103.841	14.9306	3.27775	5.24306
MYL12A	1.02152	4.36797	16.7445	2.18283e-50	2.94569e-47	103.795	14.9275	3.85722	4.87873
OLFML3	1.28628	2.22532	16.7173	2.92805e-50	3.81023e-47	103.504	14.9079	1.58219	2.86846
CASP8	1.01694	0.630717	16.6596	5.45989e-50	6.85988e-47	102.887	14.8662	0.122246	1.13919
APOBEC3C	1.26999	1.03954	16.6427	6.5553e-50	7.96162e-47	102.706	14.854	0.404542	1.67453
FCGR2A	1.506	1.98108	16.6027	1.00877e-49	1.18567e-46	102.279	14.8251	1.22808	2.73408
GNG12	1.64633	2.95683	16.58	1.28756e-49	1.41552e-46	102.037	14.8087	2.13366	3.77999
ARHGAP15	1.23042	-0.05063	16.5777	1.32088e-49	1.41552e-46	102.012	14.807	-0.665842	0.564582
PDPN	2.3905	1.55521	16.485	3.58387e-49	3.73091e-46	101.023	14.7397	0.359958	2.75046
HLA-DRB1	2.02737	3.52282	16.4561	4.88863e-49	4.94784e-46	100.715	14.7187	2.50913	4.53651
MSR1	1.73846	0.793806	16.4392	5.86228e-49	5.77292e-46	100.535	14.7064	-0.0754258	1.66304
ANXA2	1.63325	3.64686	16.4276	6.64159e-49	6.36823e-46	100.412	14.698	2.83023	4.46348
S100A4	1.85421	0.784733	16.4065	8.33583e-49	7.78781e-46	100.187	14.6826	-0.142372	1.71184
EMP3	2.25146	2.30354	16.3859	1.03981e-48	9.42843e-46	99.9676	14.6676	1.17781	3.42928
CTD-3128G10.7	3.02753	-4.08154	16.384	1.06094e-48	9.42843e-46	99.9477	14.6662	-5.59531	-2.56778
CAPG	1.56484	4.72425	16.3585	1.39517e-48	1.21034e-45	99.6764	14.6476	3.94183	5.50667
CD74	1.83729	7.53639	16.3526	1.48637e-48	1.25947e-45	99.6137	14.6433	6.61774	8.45503
PYGL	1.23378	2.00607	16.349	1.54581e-48	1.28007e-45	99.5748	14.6407	1.38918	2.62296
RAC2	1.31111	1.29575	16.3236	2.02984e-48	1.64354e-45	99.305	14.6221	0.640195	1.95131
CHI3L2	2.64323	1.30488	16.3056	2.46158e-48	1.94978e-45	99.114	14.609	-0.0167385	2.62649
CD58	1.22692	1.3095	16.2582	4.09264e-48	3.17275e-45	98.6103	14.5743	0.696044	1.92296
PLCE1	1.04649	1.85443	16.2226	5.99282e-48	4.54905e-45	98.2325	14.5482	1.33119	2.37767
ANG	1.35909	-0.149836	16.0995	2.23527e-47	1.62166e-44	96.9285	14.4579	-0.82938	0.529708
TNFAIP8	1.27726	-1.33537	16.098	2.26986e-47	1.62166e-44	96.9133	14.4568	-1.974	-0.696741
ANXA2P2	1.99334	-1.71963	15.9639	9.49282e-47	6.65155e-44	95.496	14.358	-2.7163	-0.722959
SERPING1	1.65882	5.44371	15.9488	1.1151e-46	7.66602e-44	95.3365	14.3468	4.6143	6.27312
CD302	1.2497	1.99618	15.9438	1.17665e-46	7.93933e-44	95.2833	14.3431	1.37133	2.62104
CARD16	1.4835	1.3661	15.9123	1.6453e-46	1.08997e-43	94.9512	14.3198	0.624352	2.10785
SERPINA3	2.75272	2.52232	15.8849	2.20097e-46	1.43205e-43	94.663	14.2996	1.14596	3.89868
GNG5	1.12757	4.75222	15.8666	2.67421e-46	1.70943e-43	94.4701	14.286	4.18844	5.31601
IFI30	1.72626	2.53785	15.8634	2.7672e-46	1.73837e-43	94.4362	14.2837	1.67472	3.40098
VIM	1.84784	8.3548	15.8415	3.4932e-46	2.15726e-43	94.2054	14.2674	7.43088	9.27871
TGIF1	1.25268	2.98933	15.8373	3.65022e-46	2.21666e-43	94.1619	14.2643	2.36299	3.61567
ELF4	1.20717	-1.01017	15.8182	4.47221e-46	2.6713e-43	93.9607	14.2502	-1.61376	-0.406583
HLA-DMA	1.46954	3.36989	15.815	4.62613e-46	2.71867e-43	93.9272	14.2478	2.63512	4.10466
IQGAP1	1.05615	3.14741	15.7359	1.07106e-45	6.19444e-43	93.0956	14.189	2.61933	3.67548
SERPINA5	3.30664	-5.2397	15.7309	1.12937e-45	6.42962e-43	93.0431	14.1853	-6.89302	-3.58638
NCF1	1.31871	0.274143	15.7232	1.22577e-45	6.87112e-43	92.962	14.1796	-0.38521	0.933496
OSMR	1.29293	1.6101	15.7016	1.54121e-45	8.4171e-43	92.7351	14.1635	0.963634	2.25657
HLA-DMB	1.52548	3.07948	15.7012	1.54777e-45	8.4171e-43	92.7309	14.1632	2.31674	3.84222
SPINT1	1.18662	-1.02037	15.6456	2.78778e-45	1.47211e-42	92.1481	14.1218	-1.61369	-0.427063
RNF135	1.04277	1.24257	15.6257	3.44366e-45	1.79026e-42	91.9388	14.1069	0.72118	1.76395
TMEM71	1.65631	-1.08753	15.5987	4.58117e-45	2.28657e-42	91.6561	14.0868	-1.91568	-0.259371
CIITA	1.64169	-0.51496	15.5945	4.78713e-45	2.35708e-42	91.6125	14.0837	-1.33581	0.305887
GBP5	2.07611	-2.16741	15.5748	5.89411e-45	2.86344e-42	91.4065	14.0689	-3.20547	-1.12936
PARP9	1.0277	2.77917	15.5504	7.63154e-45	3.65872e-42	91.1506	14.0507	2.26532	3.29301
FGL2	1.36306	0.134668	15.432	2.65997e-44	1.22682e-41	89.9139	13.962	-0.546863	0.8162
CCR5	1.88594	-3.15417	15.4306	2.6993e-44	1.2294e-41	89.8993	13.9609	-4.09714	-2.2112
DPYD	1.21942	0.792501	15.4126	3.26185e-44	1.46727e-41	89.7118	13.9474	0.182788	1.40221
KYNU	1.38839	-1.17801	15.3501	6.295e-44	2.79713e-41	89.0607	13.9004	-1.87221	-0.483811
ZDHHC12	1.02006	1.69294	15.319	8.73414e-44	3.83418e-41	88.7363	13.877	1.18291	2.20297
SRPX2	2.04737	-2.03159	15.3153	9.07976e-44	3.93845e-41	88.6979	13.8742	-3.05528	-1.00791
LSP1	1.50848	1.28691	15.2877	1.21274e-43	5.19854e-41	88.4112	13.8534	0.532667	2.04114
ARHGDIB	1.02387	4.79499	15.2838	1.26286e-43	5.35043e-41	88.3711	13.8505	4.28306	5.30693
CECR1	1.09011	2.05725	15.1976	3.11875e-43	1.2913e-40	87.4757	13.7854	1.51219	2.6023
SLC7A7	1.14217	1.28499	15.1937	3.24963e-43	1.33038e-40	87.435	13.7825	0.713903	1.85607
RNASE2	2.08207	-0.287327	15.1658	4.35221e-43	1.76197e-40	87.1457	13.7614	-1.32836	0.75371
TNFSF14	2.87315	-6.76614	15.1379	5.82796e-43	2.30813e-40	86.8565	13.7402	-8.20272	-5.32957
GBP1	1.67272	2.49443	15.1019	8.49468e-43	3.32809e-40	86.4833	13.7129	1.65807	3.33079
ITGA5	1.13212	1.28112	15.0836	1.02817e-42	3.98537e-40	86.2942	13.6991	0.715061	1.84718
SAMD9L	1.24535	1.27734	15.0795	1.07277e-42	4.11447e-40	86.2522	13.696	0.654667	1.90001
FSTL1	1.25001	3.47562	15.0755	1.11912e-42	4.24753e-40	86.2103	13.6929	2.85061	4.10062
FAM114A1	1.05836	0.764108	15.0592	1.32596e-42	4.92985e-40	86.0423	13.6806	0.23493	1.29329
SP140L	1.02509	0.510221	15.0463	1.51695e-42	5.583e-40	85.9091	13.6708	-0.00232361	1.02277
PLEKHA4	1.70057	1.2345	15.0302	1.7953e-42	6.54136e-40	85.7422	13.6585	0.384211	2.08478
SNX20	1.4414	-1.53108	15.008	2.26167e-42	8.15902e-40	85.5135	13.6417	-2.25178	-0.81038
PRICKLE3	1.028	-0.469301	14.9985	2.4971e-42	8.92002e-40	85.4154	13.6345	-0.983299	0.0446962
EVI2B	1.31351	1.81088	14.9954	2.58013e-42	9.12715e-40	85.383	13.6321	1.15412	2.46763
APOL4	2.09448	0.614641	14.9896	2.7401e-42	9.59982e-40	85.3235	13.6277	-0.4326	1.66188
TNK2	-1.17138	7.27068	-14.951	4.09908e-42	1.42242e-39	84.9246	-13.5983	7.85637	6.68499
CISH	1.27721	-1.37683	14.9487	4.19618e-42	1.44238e-39	84.9014	13.5966	-2.01543	-0.738223
ABCC3	2.42606	-0.0317835	14.9421	4.49474e-42	1.51639e-39	84.8333	13.5915	-1.24481	1.18124
RHOH	1.39053	-1.82401	14.9412	4.53743e-42	1.51675e-39	84.824	13.5909	-2.51928	-1.12875
STEAP3	1.65356	1.33121	14.9393	4.63086e-42	1.53391e-39	84.8038	13.5894	0.504426	2.15799
FBP1	1.22171	-0.621531	14.914	6.02585e-42	1.92595e-39	84.543	13.5701	-1.23239	-0.010676
C1RL	1.26566	1.75605	14.903	6.74964e-42	2.13852e-39	84.4307	13.5618	1.12322	2.38888
LAIR1	1.36072	2.45885	14.8732	9.20092e-42	2.84106e-39	84.1239	13.539	1.77849	3.13921
TYMP	1.68875	0.433156	14.8662	9.90278e-42	3.03208e-39	84.0511	13.5336	-0.411217	1.27753
TGFB2	1.81823	3.6778	14.8364	1.34857e-41	4.09471e-39	83.7452	13.5109	2.76869	4.58691
CYTIP	1.20993	-1.22479	14.8249	1.52051e-41	4.54108e-39	83.6264	13.5021	-1.82976	-0.619827
S100A6	1.20664	7.45333	14.8014	1.9394e-41	5.65312e-39	83.3854	13.4841	6.85001	8.05665
P3H2	1.24709	1.20303	14.787	2.25304e-41	6.46391e-39	83.237	13.4731	0.579486	1.82658
RUNX1	1.40861	-0.440274	14.7859	2.27752e-41	6.4831e-39	83.2263	13.4723	-1.14458	0.264032
CD69	1.97118	-1.34762	14.7838	2.32872e-41	6.57746e-39	83.2043	13.4706	-2.33321	-0.362027
CLEC5A	3.25904	-3.5422	14.7562	3.09879e-41	8.6189e-39	82.9213	13.4495	-5.17172	-1.91268
TCF7	1.02261	-0.191155	14.7371	3.77674e-41	1.03466e-38	82.7254	13.4349	-0.702462	0.320152
B3GNT5	1.26619	0.242401	14.7205	4.48675e-41	1.22e-38	82.5548	13.4221	-0.390696	0.875497
HCLS1	1.28555	3.56514	14.7129	4.84952e-41	1.30887e-38	82.4778	13.4164	2.92237	4.20791
HFE	1.10621	0.478303	14.6686	7.67112e-41	2.05518e-38	82.0237	13.3823	-0.0748033	1.03141
TAGLN2	1.26391	4.51326	14.6634	8.09603e-41	2.15319e-38	81.9703	13.3783	3.8813	5.14521
FCGBP	2.17522	0.646481	14.6414	1.01576e-40	2.6819e-38	81.7457	13.3614	-0.441131	1.73409
CTSC	1.23578	2.6323	14.6389	1.0427e-40	2.73323e-38	81.7198	13.3595	2.01441	3.25019
PLAC8	1.99109	-1.35794	14.6279	1.16749e-40	3.01692e-38	81.6078	13.3511	-2.35349	-0.362398
CHI3L1	3.47185	3.17234	14.6139	1.35004e-40	3.46408e-38	81.464	13.3403	1.43641	4.90826
NAPSB	2.17003	0.505915	14.6086	1.42603e-40	3.63349e-38	81.4097	13.3362	-0.5791	1.59093
PCED1B	1.10405	0.645838	14.5615	2.31619e-40	5.82018e-38	80.9294	13.3	0.0938127	1.19786
IL13RA1	1.03809	2.9094	14.555	2.47841e-40	6.15366e-38	80.8624	13.2949	2.39036	3.42845
RUNDC3A-AS1	-1.26742	-0.569564	-14.5548	2.48268e-40	6.15366e-38	80.8607	-13.2948	0.064147	-1.20327
METTL7B	2.1502	3.12383	14.5329	3.11039e-40	7.65745e-38	80.6375	13.2779	2.04873	4.19893
C10orf11	1.03235	0.781453	14.4988	4.41946e-40	1.08072e-37	80.2897	13.2516	0.26528	1.29763
RPS6KA1	1.05588	1.75173	14.4974	4.48295e-40	1.08894e-37	80.2755	13.2505	1.22379	2.27966
KCNE3	1.06366	-0.284466	14.4873	4.97167e-40	1.19965e-37	80.1731	13.2427	-0.816297	0.247365
PTPN7	1.82706	-4.07678	14.4692	5.98817e-40	1.43543e-37	79.9889	13.2287	-4.99031	-3.16325
CASP1	1.19623	1.83481	14.4588	6.66446e-40	1.5871e-37	79.8829	13.2207	1.23669	2.43292
ITGB2	1.35626	3.26565	14.4563	6.8396e-40	1.61823e-37	79.8572	13.2187	2.58751	3.94378
IL18	1.31094	1.5142	14.4549	6.94273e-40	1.63203e-37	79.8424	13.2176	0.858731	2.16967
HACD4	1.03125	-1.03037	14.4522	7.13468e-40	1.66641e-37	79.8154	13.2156	-1.54599	-0.514745
RTP5	-2.10399	3.53447	-14.4478	7.46102e-40	1.73061e-37	79.7711	-13.2122	4.58647	2.48248
GAPT	2.00774	-2.21387	14.4473	7.50456e-40	1.73061e-37	79.7654	13.2118	-3.21774	-1.21001
ECM2	1.57265	1.3732	14.441	8.00393e-40	1.83416e-37	79.7016	13.2069	0.586873	2.15952
PTGS1	1.29027	1.17065	14.4289	9.06258e-40	2.06378e-37	79.5786	13.1976	0.525514	1.81578
ALOX5	1.26323	1.86624	14.406	1.14698e-39	2.5797e-37	79.3453	13.1798	1.23463	2.49786
DAPP1	1.4446	-1.95768	14.3987	1.23545e-39	2.76165e-37	79.2718	13.1742	-2.67998	-1.23538
MYOF	1.11977	1.23397	14.3677	1.69748e-39	3.77131e-37	78.9572	13.1502	0.674089	1.79386
C16orf54	1.4751	-3.12445	14.3649	1.74718e-39	3.85819e-37	78.9286	13.148	-3.86201	-2.3869
TNFRSF1A	1.08346	4.82559	14.3292	2.52033e-39	5.37021e-37	78.5658	13.1203	4.28385	5.36732
SPN	1.27438	-1.57764	14.3268	2.58187e-39	5.46936e-37	78.5419	13.1184	-2.21484	-0.940453
PTPN22	2.02797	-4.64655	14.3162	2.87879e-39	6.0631e-37	78.4341	13.1102	-5.66053	-3.63257
CDHR1	-1.44977	3.50372	-14.3041	3.25706e-39	6.82035e-37	78.3119	-13.1008	4.2286	2.77884
ITGAL	1.23696	-0.296489	14.2964	3.52415e-39	7.33749e-37	78.2339	13.0948	-0.914967	0.321989
CTSS	1.33746	3.07306	14.2894	3.78466e-39	7.83511e-37	78.1633	13.0894	2.40433	3.74178
TRAF3IP3	1.1917	-0.657651	14.2828	4.04887e-39	8.33472e-37	78.0964	13.0843	-1.2535	-0.0618017
SASH3	1.20815	1.32198	14.2703	4.60342e-39	9.42305e-37	77.9694	13.0745	0.717906	1.92606
COL8A1	2.51848	-1.44754	14.2687	4.67933e-39	9.52492e-37	77.9532	13.0733	-2.70678	-0.188305
CFI	1.60597	1.77764	14.2634	4.93681e-39	9.9932e-37	77.9001	13.0692	0.97466	2.58063
MRC2	1.27459	1.66706	14.2611	5.05585e-39	1.01776e-36	77.8765	13.0674	1.02976	2.30435
SCRT1	-2.27384	2.97525	-14.2329	6.74281e-39	1.33814e-36	77.5914	-13.0455	4.11218	1.83833
TNFRSF11B	2.01453	1.65845	14.2262	7.21987e-39	1.41432e-36	77.5238	13.0403	0.651185	2.66572
EPSTI1	1.20426	-0.0523662	14.207	8.77893e-39	1.69243e-36	77.3302	13.0254	-0.654498	0.549766
BZRAP1	-1.01835	5.91496	-14.1878	1.06847e-38	2.03827e-36	77.1357	-13.0104	6.42414	5.40579
PLP2	1.35801	3.01047	14.1777	1.18367e-38	2.2231e-36	77.0343	13.0025	2.33146	3.68947
CLCF1	1.65884	-1.51161	14.1447	1.65725e-38	3.08079e-36	76.7011	12.9768	-2.34103	-0.682192
TLR1	1.21312	0.271057	14.1142	2.26048e-38	4.13883e-36	76.3938	12.953	-0.335503	0.877617
PTPRC	1.29336	1.27508	14.0795	3.21661e-38	5.74511e-36	76.0445	12.9259	0.628399	1.92176
APOBEC3F	1.16579	-1.34059	14.0784	3.25332e-38	5.78234e-36	76.0333	12.925	-1.92349	-0.757697
CD7	1.40404	-2.00982	14.0777	3.27801e-38	5.79794e-36	76.0258	12.9244	-2.71184	-1.30781
PLAUR	1.2143	0.767168	14.0752	3.36087e-38	5.91578e-36	76.0011	12.9225	0.160017	1.37432
KIAA0040	1.35301	0.947444	14.0736	3.41687e-38	5.98544e-36	75.9847	12.9212	0.270939	1.62395
FXYD5	1.08449	3.16021	14.0677	3.62633e-38	6.32196e-36	75.9258	12.9166	2.61796	3.70245
NUAK2	1.12088	-0.948191	14.065	3.72781e-38	6.46792e-36	75.8985	12.9145	-1.50863	-0.387752
SPOCD1	2.424	-1.92116	14.0291	5.36463e-38	9.26378e-36	75.5381	12.8865	-3.13316	-0.709159
GPX8	1.78622	-2.82681	14.0124	6.35932e-38	1.09296e-35	75.3697	12.8733	-3.71993	-1.9337
IL2RG	1.18507	-0.867771	14.005	6.85265e-38	1.17222e-35	75.2958	12.8676	-1.46031	-0.275237
LRRC25	1.23073	-0.607458	14.0042	6.90983e-38	1.17648e-35	75.2875	12.8669	-1.22282	0.00790766
TMSB4X	1.25519	10.3688	13.9719	9.59015e-38	1.61026e-35	74.963	12.8416	9.74122	10.9964
DGCR9	-1.26971	2.69271	-13.9434	1.27902e-37	2.12795e-35	74.678	-12.8193	3.32757	2.05785
TLR2	1.43127	0.525906	13.9116	1.76434e-37	2.88275e-35	74.3595	12.7943	-0.189726	1.24154
SLC15A3	1.10349	3.38982	13.8962	2.06098e-37	3.35241e-35	74.2056	12.7822	2.83807	3.94156
CP	2.06944	1.65325	13.8909	2.17515e-37	3.52239e-35	74.1523	12.778	0.618526	2.68797
ABCC8	-1.83761	4.84737	-13.8846	2.31912e-37	3.70968e-35	74.0888	-12.773	5.76617	3.92856
RP11-342M1.3	1.0063	-1.79305	13.8823	2.37157e-37	3.77338e-35	74.0667	12.7713	-2.2962	-1.2899
TMEM154	1.39663	-2.51015	13.8814	2.39531e-37	3.78208e-35	74.0568	12.7705	-3.20847	-1.81184
TLR3	1.08005	0.582485	13.8813	2.39779e-37	3.78208e-35	74.0558	12.7704	0.0424602	1.12251
FCER1G	1.28832	4.36111	13.8575	3.0483e-37	4.76686e-35	73.8182	12.7517	3.71695	5.00527
MAP3K7CL	1.48776	0.0258815	13.8396	3.65235e-37	5.63885e-35	73.6392	12.7376	-0.717997	0.769759
NFATC2	1.00916	-0.137972	13.7962	5.65295e-37	8.61803e-35	73.2068	12.7035	-0.642552	0.366608
SIRPB2	1.25727	-0.121475	13.7943	5.76515e-37	8.75247e-35	73.1873	12.702	-0.750109	0.50716
HCP5	1.12255	0.615514	13.7904	5.99338e-37	9.0612e-35	73.1489	12.6989	0.0542387	1.17679
PDZD4	-1.11649	7.79302	-13.7805	6.62278e-37	9.97139e-35	73.0501	-12.6911	8.35127	7.23478
KCNIP2	-1.84517	5.0424	-13.767	7.58704e-37	1.12833e-34	72.9155	-12.6805	5.96498	4.11981
HGF	1.36363	2.25745	13.764	7.82227e-37	1.15859e-34	72.8853	12.6781	1.57563	2.93926
HAMP	2.04985	1.44497	13.7436	9.60461e-37	1.41682e-34	72.6821	12.662	0.420045	2.4699
NUDT16P1	1.24574	-1.91248	13.7345	1.05241e-36	1.5462e-34	72.5916	12.6548	-2.53535	-1.28961
MX2	1.30884	-0.290746	13.7181	1.24029e-36	1.79331e-34	72.429	12.6419	-0.945165	0.363672
CDCP1	1.30381	-1.51916	13.7026	1.4502e-36	2.07214e-34	72.2742	12.6296	-2.17107	-0.86726
DENND2D	1.30523	0.0998758	13.6986	1.50985e-36	2.14058e-34	72.2343	12.6264	-0.552741	0.752493
SOD2	1.24181	6.88407	13.6952	1.56213e-36	2.19759e-34	72.2006	12.6237	6.26316	7.50497
HLA-B	1.05265	7.23781	13.6938	1.58455e-36	2.22057e-34	72.1865	12.6226	6.71148	7.76414
AC011899.9	1.43015	-3.0494	13.6916	1.61967e-36	2.26108e-34	72.1648	12.6209	-3.76448	-2.33433
GPR82	2.75347	-6.64729	13.684	1.7471e-36	2.42967e-34	72.0898	12.6149	-8.02402	-5.27055
NOG	-1.52332	2.37597	-13.6466	2.54224e-36	3.52202e-34	71.7186	-12.5853	3.13763	1.61431
RUNDC3A	-1.26766	7.5127	-13.6444	2.59987e-36	3.57468e-34	71.6964	-12.5836	8.14654	6.87887
PTGER4	1.37143	-2.47599	13.6397	2.72578e-36	3.73371e-34	71.6496	12.5798	-3.1617	-1.79027
LY96	1.17687	1.74819	13.6301	2.99911e-36	4.09271e-34	71.555	12.5723	1.15976	2.33663
UNC93B1	1.01722	2.37572	13.6172	3.4134e-36	4.62344e-34	71.4269	12.5621	1.86711	2.88433
SLC11A1	1.74947	1.69719	13.6019	3.97947e-36	5.35041e-34	71.275	12.5499	0.822457	2.57192
MAST1	-1.15852	5.55123	-13.5887	4.5425e-36	6.06265e-34	71.144	-12.5394	6.13049	4.97197
RP11-74E22.8	-1.3927	3.47708	-13.5797	4.96995e-36	6.58491e-34	71.055	-12.5323	4.17344	2.78073
SLAMF6	2.2843	-5.41998	13.5694	5.50994e-36	7.27392e-34	70.9529	12.5241	-6.56213	-4.27783
CYBA	1.09941	3.88461	13.5619	5.93773e-36	7.81036e-34	70.8789	12.5182	3.3349	4.43432
NFAM1	1.0053	-0.679716	13.5402	7.37856e-36	9.60162e-34	70.6639	12.5009	-1.18237	-0.177065
COL8A2	1.38829	-0.0181742	13.5268	8.42744e-36	1.08503e-33	70.5323	12.4904	-0.712318	0.675969
RNASE4	1.20493	0.866784	13.5255	8.54049e-36	1.09571e-33	70.5191	12.4893	0.264321	1.46925
LAT2	1.15041	2.46124	13.5181	9.19884e-36	1.17192e-33	70.4456	12.4834	1.88604	3.03644
ASCL2	1.50286	-3.02378	13.512	9.77227e-36	1.24064e-33	70.3858	12.4786	-3.77521	-2.27235
SIGLEC9	1.25199	-0.815424	13.5102	9.95117e-36	1.25896e-33	70.3678	12.4771	-1.44142	-0.189432
APOBR	1.02558	-0.432106	13.4925	1.18675e-35	1.49105e-33	70.1935	12.4631	-0.944897	0.0806855
S1PR3	1.35519	2.02045	13.4818	1.3212e-35	1.6486e-33	70.0873	12.4545	1.34285	2.69805
CSF2RB	1.18307	-1.22223	13.4788	1.361e-35	1.68672e-33	70.0579	12.4522	-1.81376	-0.630692
VNN2	1.41482	-1.37563	13.4629	1.59399e-35	1.9555e-33	69.9015	12.4396	-2.08304	-0.668221
CRTAC1	-1.69764	5.21065	-13.4579	1.67667e-35	2.05004e-33	69.8514	-12.4355	6.05946	4.36183
RNASE6	1.15745	2.00329	13.4575	1.68312e-35	2.05104e-33	69.8476	12.4352	1.42457	2.58201
FAM57B	-1.2295	4.78504	-13.4458	1.89098e-35	2.28903e-33	69.7324	-12.4259	5.39979	4.17029
RAB42	1.35757	-0.827872	13.4271	2.27687e-35	2.73795e-33	69.5486	12.411	-1.50666	-0.149087
HAVCR2	1.16887	2.14382	13.4132	2.61593e-35	3.11484e-33	69.4112	12.3999	1.55938	2.72825
TYROBP	1.19562	5.24691	13.4004	2.96915e-35	3.52391e-33	69.2858	12.3898	4.6491	5.84472
IQGAP2	1.45676	0.413898	13.3995	2.99669e-35	3.54505e-33	69.2767	12.389	-0.314483	1.14228
HLA-DQA1	2.28727	0.233074	13.3904	3.27981e-35	3.86741e-33	69.1874	12.3818	-0.910563	1.37671
SERPINH1	1.14256	2.18159	13.384	3.4954e-35	4.09513e-33	69.1243	12.3767	1.61031	2.75287
LINC01146	3.23582	-4.29587	13.3818	3.57314e-35	4.17279e-33	69.1026	12.3749	-5.91378	-2.67796
BST2	1.18196	4.29877	13.3574	4.55327e-35	5.25009e-33	68.8627	12.3554	3.70779	4.88975
APOC4-APOC2	1.46248	3.34873	13.3562	4.60744e-35	5.29131e-33	68.851	12.3545	2.61749	4.07997
CABP4	1.12454	-1.78686	13.356	4.61806e-35	5.29131e-33	68.8487	12.3543	-2.34914	-1.22459
AIM1	1.42245	-2.19051	13.3492	4.94002e-35	5.64246e-33	68.782	12.3489	-2.90174	-1.47929
CD53	1.15638	4.20748	13.3271	6.14959e-35	6.95859e-33	68.5652	12.3312	3.62929	4.78567
VAMP8	1.00076	3.0414	13.3212	6.51848e-35	7.33047e-33	68.5076	12.3265	2.54102	3.54178
CELSR3	-1.19633	3.59482	-13.2844	9.39182e-35	1.04697e-32	68.1461	-12.2971	4.19298	2.99665
FBLN5	1.25175	1.86316	13.2843	9.39616e-35	1.04697e-32	68.1457	12.297	1.23728	2.48903
CD86	1.19044	1.09441	13.2747	1.03397e-34	1.14858e-32	68.051	12.2893	0.499188	1.68963
IL4I1	1.2421	-1.47629	13.2624	1.16716e-34	1.2926e-32	67.9311	12.2795	-2.09734	-0.855245
BRSK2	-1.00231	4.82116	-13.2566	1.23662e-34	1.36125e-32	67.8739	-12.2748	5.32232	4.32001
LINC00599	-1.8802	2.57976	-13.2453	1.38302e-34	1.51327e-32	67.7631	-12.2658	3.51986	1.63966
FAM26F	1.33638	-0.0264812	13.2432	1.41168e-34	1.54e-32	67.7428	12.2641	-0.694673	0.641711
ZDHHC22	-1.45695	6.10201	-13.2422	1.42551e-34	1.55044e-32	67.7332	-12.2633	6.83049	5.37354
KLHDC7B	2.07963	-6.3125	13.2367	1.50504e-34	1.62723e-32	67.6795	12.2589	-7.35231	-5.27268
ABI3	1.12819	1.56547	13.2351	1.52845e-34	1.64765e-32	67.6642	12.2577	1.00138	2.12957
B2M	1.39219	10.5163	13.2223	1.73557e-34	1.84904e-32	67.5384	12.2474	9.82023	11.2124
P2RY6	1.23309	-1.03644	13.2081	1.99677e-34	2.11495e-32	67.3997	12.236	-1.65299	-0.419897
SLC16A3	1.07607	1.65424	13.1928	2.32272e-34	2.44597e-32	67.25	12.2237	1.11621	2.19228
TFEC	1.14498	-1.38748	13.1867	2.46504e-34	2.58837e-32	67.1912	12.2189	-1.95996	-0.814987
C2	1.26038	1.3223	13.1797	2.64276e-34	2.767e-32	67.1223	12.2132	0.69211	1.95249
GBP2	1.67025	2.55855	13.1761	2.73703e-34	2.84121e-32	67.0876	12.2104	1.72342	3.39367
PIFO	1.37065	2.12055	13.1743	2.78564e-34	2.88346e-32	67.0702	12.2089	1.43523	2.80588
OAS2	1.21593	0.30703	13.1588	3.24728e-34	3.3329e-32	66.9184	12.1964	-0.300934	0.914995
RBM47	1.21982	-0.481009	13.1515	3.48854e-34	3.55051e-32	66.8475	12.1906	-1.09092	0.128901
TLR8	1.87851	-4.0308	13.148	3.61237e-34	3.6663e-32	66.813	12.1878	-4.97006	-3.09155
HERC5	1.20949	0.823425	13.147	3.64653e-34	3.6907e-32	66.8037	12.187	0.21868	1.42817
SLAMF1	2.80649	-8.30453	13.114	5.04783e-34	5.01087e-32	66.4819	12.1605	-9.70778	-6.90129
CLEC7A	1.31385	-0.388032	13.1137	5.06093e-34	5.01087e-32	66.4793	12.1602	-1.04496	0.268893
GABBR1	-1.10125	8.36416	-13.1122	5.13819e-34	5.07358e-32	66.4644	-12.159	8.91479	7.81353
LINC00176	-1.44215	-1.716	-13.1012	5.72695e-34	5.63965e-32	66.357	-12.1501	-0.994921	-2.43707
CSTA	2.62674	-2.26394	13.0821	6.90749e-34	6.74749e-32	66.1715	12.1348	-3.57731	-0.950574
S100A3	2.33037	-2.69607	13.0764	7.30851e-34	7.12013e-32	66.1157	12.1302	-3.86125	-1.53088
ADGRE1	2.54137	-5.54023	13.0697	7.8003e-34	7.55882e-32	66.0513	12.1248	-6.81092	-4.26955
LAPTM5	1.17452	5.27772	13.0668	8.03033e-34	7.76109e-32	66.0225	12.1225	4.69046	5.86498
ITGB3	1.52957	-2.78595	13.0639	8.25817e-34	7.96018e-32	65.9948	12.1202	-3.55073	-2.02116
C1orf162	1.20575	2.6737	13.0427	1.01693e-33	9.75074e-32	65.7888	12.1031	2.07082	3.27657
PLAU	1.52606	-0.0985027	13.0318	1.13222e-33	1.07993e-31	65.6826	12.0943	-0.861534	0.664529
ARL11	1.19839	-2.67597	13.0253	1.20614e-33	1.14445e-31	65.62	12.0891	-3.27517	-2.07677
GDAP1L1	-1.45952	7.01362	-13.0232	1.23157e-33	1.16555e-31	65.5993	-12.0874	7.74337	6.28386
MS4A6A	1.70787	2.29152	13.0175	1.30251e-33	1.22631e-31	65.5439	12.0828	1.43758	3.14545
MYBPH	2.53432	-4.26649	13.0132	1.35894e-33	1.27614e-31	65.5019	12.0793	-5.53365	-2.99933
DIRAS3	1.49757	0.759413	13.0074	1.43792e-33	1.34339e-31	65.446	12.0746	0.0106268	1.5082
RAB34	1.30383	2.82164	13.0017	1.52035e-33	1.41676e-31	65.3909	12.0701	2.16972	3.47355
RP11-507B12.2	2.91531	-5.34011	12.9866	1.76331e-33	1.63066e-31	65.2442	12.0578	-6.79776	-3.88245
C1QB	1.30694	5.93189	12.986	1.77326e-33	1.63236e-31	65.2386	12.0574	5.27841	6.58536
RASL10A	-1.52191	4.90788	-12.9823	1.83853e-33	1.68527e-31	65.2029	-12.0544	5.66883	4.14692
SPI1	1.12484	2.95237	12.9799	1.88275e-33	1.71499e-31	65.1793	12.0524	2.38994	3.51479
ADGRE2	1.34507	-1.95854	12.9647	2.18564e-33	1.97608e-31	65.0317	12.0401	-2.63107	-1.286
ITGB7	1.06482	-1.79104	12.9375	2.84968e-33	2.55113e-31	64.7692	12.0182	-2.32345	-1.25862
OSCAR	1.01453	0.891325	12.9291	3.09363e-33	2.75597e-31	64.688	12.0115	0.384062	1.39859
NCF1B	1.2593	-1.46768	12.9227	3.29526e-33	2.90717e-31	64.6255	12.0062	-2.09734	-0.838034
EMILIN2	1.26701	-1.46402	12.9192	3.40816e-33	2.99951e-31	64.5922	12.0034	-2.09753	-0.830517
SCIN	1.78986	0.9314	12.9017	4.04424e-33	3.55074e-31	64.4228	11.9893	0.0364716	1.82633
LILRB1	1.13114	0.5101	12.8856	4.7327e-33	4.14521e-31	64.2673	11.9762	-0.055472	1.07567
LCP1	1.02903	1.97649	12.8765	5.17257e-33	4.49804e-31	64.1794	11.9689	1.46197	2.491
HOXA1	3.02876	-6.76943	12.8685	5.59321e-33	4.84198e-31	64.102	11.9624	-8.28381	-5.25505
RP11-161M6.2	-1.46624	5.48326	-12.8684	5.59467e-33	4.84198e-31	64.1018	-11.9624	6.21638	4.75013
OAS1	1.27097	1.90206	12.8533	6.48589e-33	5.58676e-31	63.9555	11.9501	1.26658	2.53754
LTF	2.98928	-0.239852	12.85	6.69853e-33	5.75631e-31	63.9236	11.9474	-1.73449	1.25479
RAB38	1.41393	-3.11093	12.8473	6.87329e-33	5.89259e-31	63.8981	11.9453	-3.81789	-2.40396
COL4A2	1.47582	1.83665	12.8357	7.69895e-33	6.58495e-31	63.7859	11.9358	1.09874	2.57456
SFRP4	1.62104	0.403271	12.8334	7.87474e-33	6.71953e-31	63.7635	11.9339	-0.407251	1.21379
LILRA2	1.18492	0.779338	12.8256	8.491e-33	7.21161e-31	63.689	11.9277	0.186878	1.3718
EVC2	1.86169	-2.74553	12.8247	8.56623e-33	7.25858e-31	63.6803	11.9269	-3.67638	-1.81469
UNC79	-1.33763	3.26924	-12.8056	1.03152e-32	8.64667e-31	63.4964	-11.9115	3.93806	2.60043
SERPINE1	1.9748	0.674944	12.798	1.11073e-32	9.261e-31	63.4232	11.9053	-0.312455	1.66234
RCOR2	-1.40287	4.05258	-12.7969	1.12314e-32	9.34309e-31	63.4123	-11.9044	4.75402	3.35115
SCIMP	1.20599	-0.733324	12.7841	1.27184e-32	1.0532e-30	63.2892	11.894	-1.33632	-0.130327
FYB	1.14104	1.13742	12.7709	1.44556e-32	1.19164e-30	63.1626	11.8833	0.566903	1.70795
MYO1G	1.25486	-2.44533	12.7703	1.45395e-32	1.19585e-30	63.1568	11.8828	-3.07275	-1.8179
UNC80	-1.03408	3.0847	-12.769	1.47191e-32	1.2079e-30	63.1447	-11.8818	3.60174	2.56767
UBASH3A	2.57696	-8.84535	12.7547	1.69225e-32	1.37939e-30	63.0067	11.8701	-10.1338	-7.55687
C1QA	1.23889	5.20696	12.728	2.19086e-32	1.76607e-30	62.7512	11.8485	4.58752	5.82641
FTL	1.05308	10.4347	12.6952	3.0123e-32	2.41222e-30	62.4362	11.8218	9.90813	10.9612
CD226	1.19541	-3.0414	12.6945	3.032e-32	2.42267e-30	62.4298	11.8212	-3.6391	-2.44369
ADGRG5	1.6475	-3.2096	12.6747	3.67487e-32	2.91716e-30	62.2395	11.8051	-4.03335	-2.38585
LILRA1	1.15079	-0.688084	12.672	3.7694e-32	2.98569e-30	62.2144	11.8029	-1.26348	-0.112687
SIT1	2.64409	-7.21333	12.6706	3.82351e-32	3.02199e-30	62.2003	11.8017	-8.53538	-5.89129
C1QC	1.22038	5.83607	12.6639	4.07653e-32	3.21499e-30	62.1369	11.7963	5.22588	6.44626
IL15	1.3297	-2.58036	12.6366	5.30823e-32	4.16834e-30	61.8757	11.7741	-3.24521	-1.91551
MRPL23-AS1	-1.36701	-0.426617	-12.6344	5.42316e-32	4.24943e-30	61.8545	-11.7723	0.256889	-1.11012
C1S	1.22734	4.60208	12.6163	6.46127e-32	5.00899e-30	61.6813	11.7575	3.98841	5.21575
CD40LG	2.67222	-7.46939	12.5918	8.17848e-32	6.26032e-30	61.4481	11.7376	-8.8055	-6.13328
MMP14	1.21675	2.72926	12.588	8.48462e-32	6.48104e-30	61.4118	11.7345	2.12089	3.33764
NCKAP1L	1.07468	1.75789	12.5788	9.27266e-32	7.03799e-30	61.3239	11.727	1.22055	2.29524
RP11-261N11.8	-2.04378	-2.14568	-12.5786	9.29101e-32	7.03799e-30	61.322	-11.7268	-1.12379	-3.16757
MICB	1.02482	-1.12901	12.572	9.90397e-32	7.47124e-30	61.2588	11.7214	-1.64142	-0.6166
CD37	1.23496	2.72696	12.5707	1.00227e-31	7.54516e-30	61.247	11.7204	2.10948	3.34444
DRAIC	-1.1322	0.468144	-12.5664	1.04549e-31	7.85434e-30	61.2052	-11.7168	1.03424	-0.0979545
CXCR3	2.95593	-8.46209	12.5477	1.25114e-31	9.34149e-30	61.0276	11.7016	-9.94005	-6.98412
PTRF	1.06945	2.32571	12.5449	1.28505e-31	9.57506e-30	61.0011	11.6993	1.79098	2.86043
APOL1	1.05188	1.06974	12.5439	1.29772e-31	9.64977e-30	60.9914	11.6985	0.543804	1.59568
GDNF-AS1	-1.82912	-0.908824	-12.5437	1.30044e-31	9.65026e-30	60.9894	-11.6983	0.00573473	-1.82338
MACC1	2.45473	-6.79646	12.541	1.33464e-31	9.88396e-30	60.9637	11.6961	-8.02382	-5.56909
FPR1	1.48902	2.31914	12.5084	1.82645e-31	1.3354e-29	60.6534	11.6694	1.57464	3.06365
SMCR5	-2.01945	-3.00142	-12.5043	1.89966e-31	1.38432e-29	60.6145	-11.6661	-1.99169	-4.01114
FCGR2C	2.22759	-2.82242	12.4906	2.16793e-31	1.57352e-29	60.4838	11.6548	-3.93622	-1.70863
C3	1.45533	6.52599	12.4881	2.21925e-31	1.60606e-29	60.4607	11.6528	5.79832	7.25366
HSF4	-1.28937	3.89631	-12.488	2.22158e-31	1.60606e-29	60.4596	-11.6528	4.54099	3.25162
CTB-12A17.2	-1.43855	-2.29804	-12.4795	2.411e-31	1.73955e-29	60.3787	-11.6458	-1.57877	-3.01732
NNMT	1.88422	1.2377	12.4737	2.54922e-31	1.83564e-29	60.3236	11.641	0.295589	2.17981
XKR8	1.09155	0.336458	12.4283	3.93706e-31	2.80726e-29	59.8936	11.6039	-0.209316	0.882232
CCL5	1.56023	-1.93664	12.4133	4.54542e-31	3.2284e-29	59.7515	11.5916	-2.71675	-1.15653
TUBA1C	1.03916	3.78436	12.412	4.60299e-31	3.26293e-29	59.7391	11.5905	3.26478	4.30394
TMEM176B	1.28225	4.28385	12.4096	4.71004e-31	3.33233e-29	59.7163	11.5886	3.64273	4.92498
KIAA0226L	1.12809	1.22412	12.3985	5.23743e-31	3.6769e-29	59.6114	11.5795	0.660077	1.78817
GPRC5A	2.2491	-3.8081	12.396	5.36733e-31	3.76085e-29	59.5871	11.5774	-4.93265	-2.68355
PLEK	1.07218	1.23909	12.3913	5.61113e-31	3.92413e-29	59.5432	11.5736	0.702999	1.77518
RP11-524D16__A.3	2.44608	-3.75565	12.3832	6.06321e-31	4.22407e-29	59.4666	11.5669	-4.97869	-2.5326
APBB1IP	1.16969	2.33405	12.383	6.07767e-31	4.22607e-29	59.4642	11.5667	1.7492	2.91889
PLAT	1.38528	1.30765	12.3822	6.12567e-31	4.25133e-29	59.4564	11.566	0.615008	2.00029
ZBTB42	1.01084	-0.358548	12.3787	6.33353e-31	4.37891e-29	59.4234	11.5632	-0.863969	0.146872
CD300C	1.13505	-0.839007	12.3763	6.48151e-31	4.47274e-29	59.4006	11.5612	-1.40653	-0.27148
CD300LF	1.24117	-2.15036	12.375	6.55778e-31	4.51681e-29	59.389	11.5602	-2.77095	-1.52978
ARPP21	-1.20062	4.39101	-12.3715	6.78052e-31	4.66141e-29	59.356	-11.5573	4.99132	3.7907
PARVG	1.06411	1.56785	12.3675	7.04923e-31	4.83702e-29	59.3175	11.554	1.0358	2.09991
GRIA2	-1.11248	6.7025	-12.3661	7.14438e-31	4.89309e-29	59.3043	-11.5528	7.25874	6.14626
HIST1H3G	2.23049	-8.87301	12.3646	7.24363e-31	4.95176e-29	59.2906	11.5516	-9.98825	-7.75777
CCR2	2.79777	-5.78681	12.3637	7.30553e-31	4.98473e-29	59.2822	11.5509	-7.1857	-4.38793
LINC01426	1.96155	-5.39154	12.3586	7.6695e-31	5.20383e-29	59.2341	11.5467	-6.37232	-4.41077
PLXDC2	1.03465	2.11797	12.3471	8.55907e-31	5.79662e-29	59.1256	11.5373	1.60065	2.63529
UCP2	1.13886	3.57913	12.3454	8.70259e-31	5.88289e-29	59.1091	11.5358	3.00971	4.14856
SLA	1.07079	2.23049	12.3416	9.02217e-31	6.05399e-29	59.0735	11.5327	1.6951	2.76589
RP11-706O15.1	-1.16696	2.49729	-12.3404	9.12987e-31	6.09359e-29	59.0617	-11.5317	3.08077	1.9138
LPCAT2	1.0801	1.12302	12.3404	9.13135e-31	6.09359e-29	59.0616	11.5317	0.582975	1.66307
PRR36	-1.0229	4.91811	-12.3381	9.33012e-31	6.21485e-29	59.0403	-11.5299	5.42956	4.40666
NAMPT	1.00193	4.56896	12.3378	9.35919e-31	6.22284e-29	59.0372	11.5296	4.06799	5.06992
MST1	-1.14649	3.10363	-12.334	9.70684e-31	6.44223e-29	59.0011	-11.5264	3.67687	2.53038
COL4A1	1.60508	0.873192	12.326	1.04751e-30	6.91433e-29	58.9258	11.5199	0.0706509	1.67573
GPR183	1.27614	0.438704	12.3215	1.09302e-30	7.1887e-29	58.8837	11.5162	-0.199368	1.07678
PCED1B-AS1	1.15891	2.34791	12.3194	1.11532e-30	7.32212e-29	58.8637	11.5145	1.76846	2.92736
CD3E	1.9793	-3.55301	12.315	1.16265e-30	7.60541e-29	58.8226	11.5109	-4.54266	-2.56336
MIR4435-2HG	1.33304	0.833024	12.3114	1.20364e-30	7.85945e-29	58.7884	11.5079	0.166504	1.49954
RUNX3	1.18885	-1.77591	12.2895	1.48348e-30	9.60075e-29	58.5816	11.4899	-2.37033	-1.18149
CAMSAP3	-1.33181	3.25377	-12.2758	1.69039e-30	1.07865e-28	58.4525	-11.4786	3.91967	2.58786
PHEX	1.27838	-1.64169	12.2752	1.69867e-30	1.08204e-28	58.4477	11.4782	-2.28088	-1.0025
EOMES	2.46595	-7.4893	12.2707	1.77283e-30	1.12535e-28	58.4054	11.4745	-8.72227	-6.25632
CXCR6	2.47356	-6.53269	12.2683	1.81448e-30	1.14779e-28	58.3824	11.4725	-7.76947	-5.29591
RP1-153P14.3	-3.1735	-3.34157	-12.2675	1.82778e-30	1.15419e-28	58.3752	-11.4718	-1.75482	-4.92832
LPO	-2.16604	-1.91377	-12.2586	1.98965e-30	1.25207e-28	58.2913	-11.4645	-0.830749	-2.99678
LRIT2	-1.8488	-0.889048	-12.2481	2.19994e-30	1.3702e-28	58.1919	-11.4558	0.0353524	-1.81345
GLIS3	1.18931	3.06438	12.2413	2.34606e-30	1.45376e-28	58.1283	11.4502	2.46972	3.65903
DSCAML1	-1.21515	2.96287	-12.2357	2.47404e-30	1.52271e-28	58.0758	-11.4456	3.57044	2.35529
TRAC	1.50719	-1.97914	12.2355	2.47931e-30	1.52337e-28	58.0737	11.4454	-2.73273	-1.22554
APOC2	1.65314	2.34891	12.2332	2.53244e-30	1.5534e-28	58.0527	11.4436	1.52234	3.17548
SH2D2A	1.56647	-4.10332	12.2283	2.65526e-30	1.626e-28	58.0059	11.4395	-4.88655	-3.32009
JPH3	-1.57769	4.79569	-12.2256	2.72207e-30	1.66411e-28	57.9813	-11.4373	5.58453	4.00684
SECTM1	1.36204	-0.31376	12.2175	2.94147e-30	1.79223e-28	57.9047	11.4306	-0.99478	0.367259
RP11-1055B8.3	-1.39108	-0.273119	-12.2172	2.95006e-30	1.79447e-28	57.9018	-11.4303	0.42242	-0.968658
TLR6	1.07781	-1.36072	12.2077	3.22801e-30	1.95375e-28	57.8127	11.4225	-1.89963	-0.821821
TUBB6	1.06696	2.45714	12.2068	3.25591e-30	1.96737e-28	57.8042	11.4218	1.92366	2.99062
APOBEC3D	1.16319	-3.25041	12.2056	3.29165e-30	1.98567e-28	57.7934	11.4208	-3.83201	-2.66882
JAK3	1.19517	-0.230028	12.2022	3.40085e-30	2.04478e-28	57.7611	11.418	-0.827614	0.367559
LGALS9	1.0468	4.32582	12.1998	3.47791e-30	2.08766e-28	57.739	11.416	3.80242	4.84922
CD180	1.20807	-1.79922	12.1975	3.55393e-30	2.12979e-28	57.7176	11.4141	-2.40325	-1.19518
ACTN1	1.16155	4.68026	12.1964	3.59428e-30	2.15043e-28	57.7064	11.4132	4.09948	5.26104
CPED1	1.04187	-0.337249	12.1897	3.82952e-30	2.28367e-28	57.6437	11.4076	-0.858185	0.183687
PDE2A	-1.28276	5.83266	-12.1879	3.89325e-30	2.31788e-28	57.6274	-11.4062	6.47404	5.19127
TREM2	1.318	3.87526	12.1748	4.4082e-30	2.61166e-28	57.5046	11.3954	3.21627	4.53426
RP11-148O21.6	-4.1435	-4.74073	-12.1696	4.63004e-30	2.7342e-28	57.456	-11.3911	-2.66898	-6.81248
FLNC	1.60565	0.557189	12.1693	4.64492e-30	2.73855e-28	57.4529	11.3908	-0.245638	1.36002
CD68	1.22414	4.32092	12.1663	4.78109e-30	2.81428e-28	57.4243	11.3883	3.70885	4.93299
CELSR1	1.81839	-2.65647	12.1658	4.79952e-30	2.81603e-28	57.4205	11.388	-3.56567	-1.74728
CD2	2.20882	-4.47882	12.1639	4.88868e-30	2.86373e-28	57.4023	11.3864	-5.58323	-3.37441
SH2D4A	1.75127	-1.40049	12.1496	5.59585e-30	3.27272e-28	57.2687	11.3746	-2.27613	-0.524858
RIPPLY2	-1.13577	2.75998	-12.1484	5.66345e-30	3.30695e-28	57.2568	-11.3736	3.32787	2.1921
DUSP26	-1.05212	4.98612	-12.1467	5.75544e-30	3.33925e-28	57.2409	-11.3721	5.51218	4.46006
SYK	1.02856	0.899227	12.1289	6.81135e-30	3.91449e-28	57.0743	11.3574	0.384946	1.41351
SLC2A10	1.13604	1.32711	12.1233	7.17794e-30	4.11867e-28	57.0225	11.3529	0.759088	1.89512
PDLIM1	1.26836	0.919182	12.1177	7.56926e-30	4.33638e-28	56.97	11.3482	0.285001	1.55336
RGR	-1.74983	5.34506	-12.1133	7.88913e-30	4.51253e-28	56.929	-11.3446	6.21997	4.47014
ENPP1	1.20873	-3.34942	12.0996	8.97936e-30	5.10409e-28	56.801	11.3333	-3.95378	-2.74505
AC147651.4	1.27053	-2.70739	12.0992	9.017e-30	5.1175e-28	56.7969	11.3329	-3.34266	-2.07213
RP11-307B6.3	-2.44657	-0.187203	-12.0867	1.01447e-29	5.73961e-28	56.6804	-11.3226	1.03608	-1.41049
TREM1	2.38571	-2.44224	12.086	1.02137e-29	5.76973e-28	56.6737	11.322	-3.6351	-1.24939
SSTR2	-1.4928	3.51344	-12.0822	1.05798e-29	5.96729e-28	56.6388	-11.3189	4.25984	2.76704
IGFBP2	1.85186	3.27027	12.0813	1.06754e-29	6.01187e-28	56.63	11.3181	2.34434	4.1962
CYBB	1.24741	2.41532	12.0792	1.08836e-29	6.11027e-28	56.6109	11.3164	1.79162	3.03903
CPVL	1.13401	1.55367	12.066	1.23313e-29	6.90172e-28	56.4874	11.3055	0.986663	2.12067
CHGB	-1.69116	6.25418	-12.0637	1.26054e-29	7.04434e-28	56.4656	-11.3035	7.09976	5.4086
WWTR1	1.14089	2.85839	12.0565	1.34887e-29	7.52643e-28	56.3987	11.2976	2.28794	3.42883
PIK3CG	1.27452	-0.7028	12.0517	1.41176e-29	7.84128e-28	56.3536	11.2936	-1.34006	-0.0655398
EMP1	1.45628	4.66083	12.0461	1.4876e-29	8.23742e-28	56.3019	11.289	3.93269	5.38897
VDR	1.835	-2.84492	12.0208	1.88818e-29	1.03455e-27	56.0661	11.268	-3.76242	-1.92741
SLC1A5	1.05281	0.915996	11.9984	2.33078e-29	1.26942e-27	55.8579	11.2494	0.389591	1.4424
JPH4	-1.2205	6.5042	-11.9918	2.48063e-29	1.34902e-27	55.7962	-11.2439	7.11445	5.89395
KCNK13	1.07235	0.444999	11.9702	3.03665e-29	1.64403e-27	55.5963	11.2261	-0.0911752	0.981172
HLA-DQB2	2.78503	-3.57358	11.9683	3.09266e-29	1.66939e-27	55.5782	11.2245	-4.9661	-2.18107
IGF2BP2	1.67371	-4.43595	11.965	3.18963e-29	1.71919e-27	55.5477	11.2217	-5.2728	-3.59909
WDR78	1.06647	0.833147	11.9468	3.78413e-29	2.02763e-27	55.3787	11.2066	0.299911	1.36638
OR52K3P	2.74328	-5.21857	11.9298	4.43761e-29	2.37081e-27	55.2212	11.1925	-6.59021	-3.84694
HMOX1	1.0399	2.58636	11.9263	4.58488e-29	2.43955e-27	55.1889	11.1896	2.06641	3.10631
SLAMF8	1.41963	-0.214621	11.9254	4.62451e-29	2.45625e-27	55.1804	11.1888	-0.924437	0.495195
TCAF2	1.1605	-0.459597	11.9229	4.73528e-29	2.51142e-27	55.157	11.1867	-1.03985	0.120654
PTAFR	1.142	1.06589	11.9173	4.9907e-29	2.63157e-27	55.1051	11.1821	0.494893	1.63689
BLACAT1	-1.26842	0.326439	-11.9137	5.16093e-29	2.71739e-27	55.0719	-11.1791	0.96065	-0.307772
KCNIP3	-1.08281	6.75417	-11.9107	5.30556e-29	2.78549e-27	55.0446	-11.1766	7.29558	6.21276
ISG20	1.13349	-0.120606	11.9082	5.43446e-29	2.84089e-27	55.0209	11.1745	-0.687351	0.446138
CEBPA	1.03006	2.39236	11.8979	5.98595e-29	3.11577e-27	54.9253	11.1659	1.87733	2.90739
NCF1C	1.24531	-1.28991	11.8952	6.1366e-29	3.18963e-27	54.9007	11.1637	-1.91257	-0.667254
HLA-DRB5	2.00247	1.59167	11.8938	6.21661e-29	3.21745e-27	54.8879	11.1626	0.590434	2.5929
BMP2	-1.47119	3.49659	-11.8748	7.42349e-29	3.79848e-27	54.7125	-11.1468	4.23219	2.761
LILRB4	1.18516	2.8305	11.8626	8.3262e-29	4.24299e-27	54.599	11.1366	2.23792	3.42308
AC109826.1	1.09037	-1.22932	11.8614	8.41717e-29	4.28335e-27	54.5883	11.1356	-1.77451	-0.684135
MYZAP	1.50074	-1.03165	11.8573	8.74548e-29	4.43185e-27	54.5505	11.1322	-1.78202	-0.281282
ICAM1	1.17273	1.3637	11.8539	9.02979e-29	4.56324e-27	54.5188	11.1293	0.777342	1.95007
CD44	1.40446	4.49202	11.848	9.53944e-29	4.80745e-27	54.4646	11.1244	3.78979	5.19425
HPD	2.75417	-3.69142	11.8271	1.15932e-28	5.77062e-27	54.2718	11.107	-5.06851	-2.31433
IDO1	3.54282	-8.45001	11.8228	1.20682e-28	5.99071e-27	54.2321	11.1035	-10.2214	-6.6786
SHD	-1.85904	6.08871	-11.8157	1.28909e-28	6.3904e-27	54.1669	-11.0976	7.01823	5.15918
RP11-66N24.7	-1.50159	-2.76097	-11.8129	1.32295e-28	6.54933e-27	54.1413	-11.0952	-2.01017	-3.51176
CTD-2008P7.1	-1.7882	-2.80025	-11.8033	1.44779e-28	7.14791e-27	54.0521	-11.0872	-1.90615	-3.69435
TLR5	1.05841	-0.23198	11.7994	1.50162e-28	7.39365e-27	54.016	11.0839	-0.761183	0.297224
MIR219A2	-1.53258	-0.165919	-11.7949	1.56526e-28	7.68622e-27	53.975	-11.0802	0.600369	-0.932206
HMP19	-1.80257	7.02596	-11.7695	1.9828e-28	9.68436e-27	53.7413	-11.059	7.92724	6.12467
SKAP2	1.03839	2.72119	11.7678	2.01512e-28	9.82903e-27	53.7253	11.0576	2.202	3.24039
CFH	1.0183	1.23332	11.7634	2.09944e-28	1.02266e-26	53.6847	11.0539	0.724168	1.74247
SPATA17	1.12911	-0.936635	11.7629	2.10775e-28	1.02534e-26	53.6808	11.0535	-1.50119	-0.372081
VIM-AS1	1.13412	-1.65385	11.7524	2.32343e-28	1.12575e-26	53.5845	11.0448	-2.22091	-1.08679
HCST	1.09703	2.59589	11.7506	2.36479e-28	1.14427e-26	53.5671	11.0432	2.04738	3.1444
ACPP	1.59612	-3.36396	11.75	2.37635e-28	1.14834e-26	53.5623	11.0428	-4.16202	-2.5659
ATCAY	-1.50342	6.17218	-11.7491	2.39637e-28	1.15648e-26	53.554	-11.042	6.92389	5.42047
GZMA	2.28805	-3.77087	11.748	2.42063e-28	1.16642e-26	53.544	11.0411	-4.91489	-2.62685
INMT	1.75058	-1.86961	11.7479	2.42338e-28	1.16642e-26	53.5429	11.041	-2.7449	-0.99432
RGS16	1.28151	0.628435	11.7451	2.4874e-28	1.19566e-26	53.5171	11.0387	-0.0123202	1.26919
CD96	2.17951	-5.43397	11.7388	2.63855e-28	1.26664e-26	53.4588	11.0333	-6.52372	-4.34421
ADAM12	1.5252	-3.29148	11.7381	2.65458e-28	1.27266e-26	53.4528	11.0328	-4.05408	-2.52888
CELF3	-1.37985	5.22024	-11.7314	2.8244e-28	1.35052e-26	53.3915	-11.0272	5.91016	4.53031
KCNK3	-1.68126	2.92322	-11.7109	3.41693e-28	1.62744e-26	53.2033	-11.0101	3.76385	2.08259
UNC13A	-1.12582	5.0491	-11.7024	3.69867e-28	1.75475e-26	53.1249	-11.0029	5.61201	4.48619
SHISA7	-1.18859	3.09785	-11.7017	3.72352e-28	1.76424e-26	53.1183	-11.0023	3.69214	2.50355
PSD	-1.29537	5.8867	-11.7012	3.73998e-28	1.76974e-26	53.114	-11.0019	6.53438	5.23901
LINC00925	-1.23867	4.72512	-11.6959	3.92632e-28	1.8531e-26	53.0659	-10.9976	5.34446	4.10578
RP1-239B22.5	-1.08553	1.12822	-11.6888	4.19305e-28	1.97388e-26	53.0009	-10.9916	1.67099	0.585454
KCNJ11	-1.4424	3.93712	-11.6788	4.60392e-28	2.16449e-26	52.9085	-10.9832	4.65832	3.21592
CUX2	-2.17813	3.71649	-11.6736	4.82942e-28	2.26467e-26	52.8613	-10.9789	4.80556	2.62742
GPR132	1.04079	-0.244564	11.6673	5.11856e-28	2.39409e-26	52.8038	10.9736	-0.764958	0.27583
OASL	1.41476	-1.9443	11.6578	5.59094e-28	2.60834e-26	52.7165	10.9656	-2.65168	-1.23692
C1orf87	2.98272	-5.01261	11.6244	7.61138e-28	3.48841e-26	52.4116	10.9377	-6.50397	-3.52125
PRAM1	1.02209	0.292492	11.6205	7.88884e-28	3.59747e-26	52.3762	10.9344	-0.218552	0.803535
CTSW	1.41621	-2.87533	11.603	9.27463e-28	4.20835e-26	52.2163	10.9198	-3.58343	-2.16722
ATP6V1G2	-1.05625	7.88381	-11.6023	9.3327e-28	4.22943e-26	52.2101	-10.9192	8.41193	7.35568
PLA2G2A	4.06323	-6.27249	11.6001	9.52441e-28	4.31095e-26	52.19	10.9173	-8.3041	-4.24087
SLC43A3	1.13071	1.69614	11.5973	9.77611e-28	4.41939e-26	52.1642	10.915	1.13078	2.26149
DERL3	1.02645	0.287453	11.5964	9.85648e-28	4.4502e-26	52.1561	10.9142	-0.225774	0.80068
IFITM3	1.03777	6.61874	11.5907	1.03884e-27	4.67877e-26	52.1042	10.9094	6.09985	7.13762
LTBP1	1.01545	2.82545	11.5877	1.06842e-27	4.80605e-26	52.0764	10.9069	2.31773	3.33318
SPP1	1.61225	5.86011	11.5845	1.10039e-27	4.93767e-26	52.0473	10.9042	5.05399	6.66624
RP5-1119A7.17	-2.27055	4.80753	-11.5782	1.16535e-27	5.20989e-26	51.9906	-10.899	5.94281	3.67226
RP11-108E14.1	-3.19556	-2.01235	-11.5775	1.17293e-27	5.23737e-26	51.9842	-10.8984	-0.414573	-3.61014
CXCL10	2.38055	-2.78089	11.5718	1.2363e-27	5.51356e-26	51.9322	10.8936	-3.97116	-1.59062
AC062021.1	-3.89367	2.6831	-11.5684	1.27582e-27	5.68285e-26	51.9011	-10.8908	4.62993	0.73626
EVA1C	1.02608	2.37253	11.5659	1.30624e-27	5.80415e-26	51.8778	10.8886	1.85948	2.88557
GZMK	2.88079	-6.43117	11.5643	1.32525e-27	5.86929e-26	51.8635	10.8873	-7.87156	-4.99077
SOX8	-1.32542	6.23033	-11.56	1.37846e-27	6.09536e-26	51.8246	-10.8837	6.89303	5.56762
IFNLR1	1.31312	-0.610303	11.5598	1.38122e-27	6.10012e-26	51.8226	10.8835	-1.26686	0.046256
IKZF3	2.00993	-4.98741	11.551	1.49812e-27	6.60043e-26	51.7423	10.8761	-5.99238	-3.98245
PLEK2	1.63153	-3.47504	11.5479	1.54118e-27	6.77377e-26	51.7143	10.8735	-4.2908	-2.65927
FBLL1	-1.16237	3.71659	-11.5458	1.57109e-27	6.8969e-26	51.6953	-10.8718	4.29777	3.1354
FAM155A	-1.20709	2.93455	-11.5201	1.99087e-27	8.70822e-26	51.4613	-10.8502	3.5381	2.33101
RP5-1056H1.2	-1.76855	1.71735	-11.512	2.14315e-27	9.35185e-26	51.3884	-10.8434	2.60163	0.833081
ACTL6B	-1.73252	5.19914	-11.508	2.22442e-27	9.66017e-26	51.3517	-10.84	6.0654	4.33288
PRLHR	-3.21214	1.04626	-11.4976	2.44608e-27	1.05356e-25	51.2578	-10.8313	2.65233	-0.559808
COL1A1	1.75519	-2.45932	11.4951	2.50362e-27	1.077e-25	51.2348	10.8292	-3.33691	-1.58172
RP11-153M7.3	2.39291	-3.37228	11.49	2.62287e-27	1.12697e-25	51.1888	10.8249	-4.56873	-2.17583
SAMSN1	1.06568	1.02361	11.489	2.64749e-27	1.13621e-25	51.1796	10.8241	0.490764	1.55645
SPTBN2	-1.01648	5.79632	-11.4882	2.6686e-27	1.14359e-25	51.1717	-10.8233	6.30456	5.28808
AC079305.11	-2.80475	-0.301371	-11.4775	2.94379e-27	1.25745e-25	51.0747	-10.8143	1.101	-1.70375
CYTL1	1.13819	0.400198	11.4754	2.99917e-27	1.2796e-25	51.0563	10.8126	-0.168896	0.969293
C19orf35	1.03731	-2.83793	11.4643	3.3216e-27	1.41056e-25	50.9554	10.8033	-3.35659	-2.31928
KIAA1875	-1.0437	-1.2292	-11.4613	3.41329e-27	1.44277e-25	50.9285	-10.8008	-0.707347	-1.75104
TRIM17	-1.00045	1.27614	-11.457	3.5521e-27	1.49797e-25	50.8891	-10.7971	1.77636	0.775917
CLEC17A	2.08125	-2.6041	11.4532	3.67827e-27	1.54938e-25	50.8546	10.7939	-3.64472	-1.56347
C20orf203	-1.29039	-0.62105	-11.4186	5.04779e-27	2.11161e-25	50.5418	-10.7648	0.0241465	-1.26625
CHRNA4	-1.3624	2.30773	-11.4107	5.42374e-27	2.26109e-25	50.4709	-10.7582	2.98893	1.62653
COL1A2	1.23095	0.603442	11.3987	6.05681e-27	2.51637e-25	50.3618	10.748	-0.0120326	1.21892
C3AR1	1.13717	2.4557	11.3898	6.56887e-27	2.71981e-25	50.2816	10.7405	1.88712	3.02429
ITGB4	1.42595	4.71138	11.388	6.67735e-27	2.76159e-25	50.2654	10.739	3.99841	5.42435
NSUN7	1.51579	-2.20181	11.3876	6.69803e-27	2.767e-25	50.2623	10.7387	-2.9597	-1.44391
SNAP91	-1.35991	5.56728	-11.3837	6.93984e-27	2.86365e-25	50.2273	-10.7354	6.24724	4.88733
IL7R	1.57619	-3.52289	11.3809	7.12553e-27	2.93695e-25	50.2012	10.733	-4.31099	-2.73479
FCGR3B	1.62867	-1.11183	11.3802	7.16805e-27	2.95113e-25	50.1953	10.7324	-1.92617	-0.297491
TPRG1	1.36576	-3.36218	11.3733	7.63698e-27	3.11952e-25	50.1327	10.7266	-4.04506	-2.67931
AC093802.1	-2.27651	-2.24225	-11.3655	8.19851e-27	3.34514e-25	50.0626	-10.72	-1.10399	-3.3805
SPRY1	1.05499	2.08409	11.3638	8.32878e-27	3.3907e-25	50.047	10.7186	1.5566	2.61158
PTPRT	-1.50267	5.45837	-11.3613	8.51773e-27	3.46375e-25	50.0248	-10.7165	6.2097	4.70703
CA3	1.68695	-0.810381	11.3572	8.84071e-27	3.58309e-25	49.9881	10.713	-1.65386	0.0330935
STX1B	-1.06368	5.53154	-11.355	9.02416e-27	3.65338e-25	49.9678	-10.7111	6.06338	4.9997
MGP	1.72197	3.02139	11.34	1.03379e-26	4.14835e-25	49.8335	10.6986	2.1604	3.88238
FRRS1	1.95913	-4.87803	11.2886	1.65078e-26	6.50248e-25	49.371	10.6551	-5.8576	-3.89847
TREML3P	2.82768	-7.71559	11.2876	1.66572e-26	6.54503e-25	49.3621	10.6543	-9.12944	-6.30175
ADORA3	1.08459	2.64175	11.2861	1.68872e-26	6.62326e-25	49.3486	10.653	2.09945	3.18405
RP11-148O21.3	-3.89246	-6.26661	-11.2844	1.71522e-26	6.71995e-25	49.3332	-10.6515	-4.32038	-8.21283
C2orf27A	-1.12517	2.88109	-11.2813	1.76381e-26	6.89553e-25	49.3056	-10.6489	3.44368	2.31851
LINC00671	-2.37558	-5.03496	-11.2759	1.85184e-26	7.23188e-25	49.2575	-10.6444	-3.84717	-6.22275
CLEC18B	1.30016	0.0808981	11.2718	1.92303e-26	7.48586e-25	49.2202	10.6409	-0.56918	0.730976
STX11	1.03405	-1.16421	11.2674	2.00184e-26	7.77602e-25	49.1805	10.6371	-1.68123	-0.64718
CD48	1.74203	-3.05847	11.253	2.27953e-26	8.82644e-25	49.0522	10.625	-3.92948	-2.18745
CCR1	1.07816	0.941905	11.2465	2.41916e-26	9.32746e-25	48.9934	10.6195	0.402826	1.48098
VASN	1.45094	0.591976	11.244	2.47369e-26	9.50753e-25	48.9714	10.6174	-0.133491	1.31744
CSMD3	-1.69269	2.43339	-11.2351	2.68231e-26	1.02553e-24	48.8914	-10.6098	3.27973	1.58704
GNLY	1.42455	-1.18146	11.2273	2.87852e-26	1.09594e-24	48.8216	10.6032	-1.89374	-0.469183
GPR157	1.47199	-3.29511	11.2195	3.08994e-26	1.17276e-24	48.7516	10.5966	-4.0311	-2.55912
SHANK2	-1.31886	3.85136	-11.2156	3.201e-26	1.21365e-24	48.7167	-10.5933	4.51079	3.19193
LYZ	1.61337	0.0301882	11.2031	3.5825e-26	1.35688e-24	48.6055	10.5828	-0.776498	0.836875
GABRB3	-1.42229	4.41763	-11.1999	3.68762e-26	1.3938e-24	48.5769	-10.58	5.12877	3.70648
RP11-284F21.7	-1.41957	2.64758	-11.199	3.71915e-26	1.40426e-24	48.5685	-10.5793	3.35737	1.9378
LY86	1.03994	2.4092	11.1906	4.01261e-26	1.50725e-24	48.4935	10.5721	1.88923	2.92918
RANBP17	-1.12774	0.505434	-11.1896	4.04981e-26	1.51966e-24	48.4844	-10.5713	1.06931	-0.0584383
GBP3	1.31932	2.18758	11.1891	4.06566e-26	1.52404e-24	48.4805	10.5709	1.52792	2.84724
SERPINF1	1.05692	5.23677	11.1846	4.23441e-26	1.58566e-24	48.4403	10.5671	4.70831	5.76523
GBP1P1	1.44729	-1.10925	11.1701	4.83008e-26	1.79764e-24	48.3103	10.5547	-1.8329	-0.385607
MAN1C1	1.1111	4.28743	11.1696	4.85104e-26	1.80189e-24	48.306	10.5543	3.73187	4.84298
RTN4R	-1.18285	5.3219	-11.1696	4.8514e-26	1.80189e-24	48.3059	-10.5543	5.91332	4.73047
TLR7	1.21946	-0.139807	11.155	5.53417e-26	2.05339e-24	48.1759	10.5419	-0.749535	0.469921
PLEKHS1	2.85679	-5.27017	11.1385	6.42201e-26	2.36931e-24	48.0289	10.5279	-6.69857	-3.84178
S100A2	1.11007	0.319051	11.1383	6.43073e-26	2.36931e-24	48.0275	10.5278	-0.235982	0.874085
INA	-1.93288	4.64604	-11.1383	6.43114e-26	2.36931e-24	48.0275	-10.5278	5.61248	3.6796
PCBP3	-1.08458	2.08482	-11.136	6.56664e-26	2.41435e-24	48.0069	-10.5258	2.62712	1.54253
HOXA5	3.75169	-6.3356	11.1187	7.67226e-26	2.79547e-24	47.8531	10.5112	-8.21145	-4.45976
CPLX1	-1.42013	4.81192	-11.1111	8.21632e-26	2.98772e-24	47.7855	-10.5047	5.52198	4.10185
C5AR1	1.19254	1.18663	11.1107	8.25079e-26	2.99727e-24	47.7813	10.5043	0.590355	1.7829
CLEC12A	2.6159	-5.1564	11.11	8.29809e-26	3.00845e-24	47.7757	10.5038	-6.46435	-3.84845
HIP1R	-1.01491	5.38716	-11.1046	8.71678e-26	3.15084e-24	47.7271	-10.4991	5.89462	4.87971
ITK	2.1464	-5.11447	11.1033	8.81811e-26	3.18115e-24	47.7156	10.4981	-6.18767	-4.04127
CORO6	-1.36769	2.29357	-11.097	9.33027e-26	3.35264e-24	47.6599	-10.4927	2.97741	1.60972
RP11-148O21.4	-3.49615	-5.60454	-11.096	9.411e-26	3.37832e-24	47.6514	-10.4919	-3.85646	-7.35261
CACNG2	-2.41931	3.52994	-11.0889	1.00387e-25	3.59303e-24	47.5876	-10.4858	4.73959	2.32028
BATF	1.44869	-3.11776	11.0835	1.05361e-25	3.76366e-24	47.5398	10.4812	-3.8421	-2.39341
SLIT1	-1.30145	6.96313	-11.0728	1.15977e-25	4.11867e-24	47.445	-10.4722	7.61385	6.3124
GFI1	1.40887	-5.44574	11.0685	1.20535e-25	4.27636e-24	47.4069	10.4685	-6.15018	-4.74131
MIR155HG	1.52498	-3.83539	11.0639	1.25606e-25	4.44762e-24	47.3662	10.4646	-4.59788	-3.0729
RP11-598F7.4	-2.3831	-4.96422	-11.0601	1.29958e-25	4.59277e-24	47.3325	-10.4614	-3.77266	-6.15577
RP11-356I2.4	1.01314	-2.85952	11.0596	1.30579e-25	4.60681e-24	47.3278	10.4609	-3.36609	-2.35295
PARP15	1.39666	-4.02825	11.0596	1.30608e-25	4.60681e-24	47.3276	10.4609	-4.72658	-3.32993
GOLGA8B	-1.03424	3.69178	-11.053	1.38565e-25	4.87702e-24	47.2692	-10.4553	4.2089	3.17466
RP11-903H12.5	2.67467	-0.329654	11.0425	1.52263e-25	5.32424e-24	47.1761	10.4464	-1.66699	1.00768
TRAT1	2.42432	-8.50793	11.0364	1.60746e-25	5.61548e-24	47.1225	10.4412	-9.7201	-7.29577
LINGO1	-1.06404	7.27718	-11.0299	1.70435e-25	5.94256e-24	47.0647	-10.4357	7.80921	6.74516
AMER3	-2.25727	2.52714	-11.028	1.73312e-25	6.03132e-24	47.0482	-10.4341	3.65577	1.3985
UNC5A	-1.22903	5.22761	-11.0261	1.76332e-25	6.13057e-24	47.0311	-10.4324	5.84212	4.6131
ANKRD22	1.97211	-1.57617	11.0209	1.84746e-25	6.39258e-24	46.9851	10.428	-2.56222	-0.590111
NKX6-3	-2.48398	-2.18237	-11.014	1.96452e-25	6.76553e-24	46.9244	-10.4222	-0.940383	-3.42436
PRR15	1.59345	-1.48516	11.0135	1.97304e-25	6.78846e-24	46.9201	10.4217	-2.28189	-0.688438
CXCL9	2.32726	-4.9901	11.0029	2.17068e-25	7.44035e-24	46.8258	10.4127	-6.15373	-3.82647
GADD45A	1.00581	3.81155	10.9954	2.32116e-25	7.92633e-24	46.7596	10.4063	3.30864	4.31445
FAM20A	1.25205	-0.954028	10.994	2.35078e-25	8.01244e-24	46.7471	10.4051	-1.58005	-0.328002
OLR1	1.43121	2.70955	10.9796	2.67203e-25	9.07345e-24	46.6206	10.3929	1.99395	3.42516
YPEL4	-1.00913	4.01156	-10.9719	2.8624e-25	9.69279e-24	46.5526	-10.3863	4.51612	3.50699
TNFSF8	1.18647	-1.62865	10.9705	2.89968e-25	9.8099e-24	46.5398	10.3851	-2.22188	-1.03541
HOXB4	2.68005	-7.0768	10.9615	3.14098e-25	1.05869e-23	46.4609	10.3774	-8.41682	-5.73677
HSPB1	1.0014	6.92496	10.9524	3.4073e-25	1.14528e-23	46.3805	10.3697	6.42426	7.42566
CXCR2	1.47366	-2.40862	10.9489	3.51528e-25	1.17831e-23	46.3497	10.3667	-3.14545	-1.67179
HOXC6	3.12127	-9.73323	10.9408	3.77867e-25	1.2608e-23	46.2783	10.3598	-11.2939	-8.17259
INSM2	-2.41229	-0.804549	-10.9351	3.97512e-25	1.32151e-23	46.2282	-10.3549	0.401597	-2.0107
HK2	1.00052	0.846993	10.9221	4.46473e-25	1.47888e-23	46.1135	10.3438	0.346734	1.34725
WNT7B	-1.7515	1.81842	-10.92	4.54876e-25	1.50535e-23	46.0951	-10.342	2.69417	0.942669
GRIK2	-1.06107	4.70255	-10.9193	4.57875e-25	1.5139e-23	46.0886	-10.3414	5.23308	4.17201
FMOD	1.66877	0.089297	10.9183	4.61972e-25	1.52603e-23	46.0798	10.3405	-0.745089	0.923683
HSPA7	1.71553	-2.66891	10.917	4.67139e-25	1.54033e-23	46.0688	10.3395	-3.52667	-1.81114
FASLG	2.34059	-7.84305	10.9161	4.70856e-25	1.55119e-23	46.061	10.3387	-9.01335	-6.67276
CHRNA9	2.80911	-4.71866	10.9112	4.91801e-25	1.6158e-23	46.018	10.3345	-6.12321	-3.3141
ATOH8	-1.18451	4.11613	-10.9041	5.23996e-25	1.71539e-23	45.9554	-10.3285	4.70838	3.52388
TMEM151B	-1.41584	5.75679	-10.9011	5.38345e-25	1.76079e-23	45.9287	-10.3259	6.46471	5.04887
RP11-231C18.1	-2.21746	3.14089	-10.8997	5.45178e-25	1.77994e-23	45.9163	-10.3246	4.24962	2.03216
DGKK	-2.57516	-5.25269	-10.8954	5.66271e-25	1.8455e-23	45.8788	-10.321	-3.96512	-6.54027
RSPH4A	1.12316	-0.999714	10.8891	5.98692e-25	1.94594e-23	45.8238	10.3157	-1.56129	-0.438136
GRIN3A	-1.78423	3.0228	-10.8865	6.12971e-25	1.99057e-23	45.8005	-10.3134	3.91492	2.13068
ZNF474	1.75017	-3.81664	10.8859	6.16269e-25	1.9995e-23	45.7952	10.3129	-4.69173	-2.94156
RP11-346C4.3	-1.5882	0.108187	-10.8776	6.63561e-25	2.1472e-23	45.7222	-10.3058	0.902289	-0.685916
IFITM10	-1.02157	4.6105	-10.8712	7.02034e-25	2.25766e-23	45.6665	-10.3004	5.12129	4.09972
AC053503.11	-2.39729	1.35954	-10.87	7.09979e-25	2.27919e-23	45.6554	-10.2993	2.55819	0.160897
VNN1	1.73846	-4.50947	10.8613	7.66513e-25	2.44773e-23	45.5798	10.2919	-5.3787	-3.64024
LHX5-AS1	-4.1849	-9.48037	-10.8582	7.87967e-25	2.51404e-23	45.5525	-10.2892	-7.38792	-11.5728
ERP27	1.53466	-4.04001	10.8537	8.20269e-25	2.61024e-23	45.5128	10.2854	-4.80733	-3.27268
AC145676.2	2.10264	-6.98216	10.8524	8.30055e-25	2.63678e-23	45.5011	10.2842	-8.03348	-5.93084
ADAM29	-2.4416	-2.79993	-10.8429	9.02685e-25	2.85506e-23	45.4183	-10.2761	-1.57913	-4.02073
PYHIN1	2.37806	-7.17629	10.8401	9.255e-25	2.92468e-23	45.3936	10.2737	-8.36532	-5.98726
LAMP3	1.51847	-5.0444	10.8242	1.06532e-24	3.3491e-23	45.2547	10.2602	-5.80364	-4.28517
SEZ6L	-1.35095	7.36959	-10.8237	1.06993e-24	3.36068e-23	45.2504	-10.2597	8.04506	6.69411
AMIGO2	1.22774	0.600529	10.8197	1.10877e-24	3.4767e-23	45.2152	10.2563	-0.0133427	1.2144
EPHA10	-1.30617	1.27471	-10.8082	1.22795e-24	3.83719e-23	45.1144	-10.2464	1.92779	0.621622
ASIC4	-1.67582	4.82572	-10.8076	1.23418e-24	3.85336e-23	45.1094	-10.2459	5.66363	3.98781
MAP1LC3C	2.40508	-1.3114	10.7965	1.36212e-24	4.24917e-23	45.012	10.2364	-2.51394	-0.108864
FABP5	1.47191	2.50771	10.7885	1.46095e-24	4.54967e-23	44.9428	10.2296	1.77176	3.24367
KLRB1	2.23416	-6.04508	10.7846	1.51292e-24	4.69945e-23	44.9083	10.2262	-7.16217	-4.928
S100A10	1.25086	5.43445	10.7709	1.70802e-24	5.28298e-23	44.7885	10.2145	4.80902	6.05987
ICOS	2.16936	-8.39304	10.77	1.72057e-24	5.31726e-23	44.7813	10.2138	-9.47772	-7.30835
FERMT1	-1.54856	2.78102	-10.769	1.73637e-24	5.357e-23	44.7723	-10.2129	3.5553	2.00674
RP11-686D22.7	1.05869	-1.13398	10.7628	1.83376e-24	5.64793e-23	44.7184	10.2076	-1.66333	-0.604641
LINC00152	1.2169	0.699742	10.7596	1.88678e-24	5.8063e-23	44.6902	10.2048	0.0912891	1.30819
CYP17A1-AS1	-1.0824	1.31584	-10.7555	1.95649e-24	6.00561e-23	44.6544	-10.2013	1.85704	0.774636
TGFB2-OT1	1.59951	2.20887	10.741	2.22323e-24	6.79409e-23	44.5282	10.1889	1.40911	3.00863
RP3-393E18.2	2.00119	-5.98004	10.7276	2.50125e-24	7.62002e-23	44.4119	10.1774	-6.98063	-4.97944
GPNMB	1.54495	2.53029	10.7165	2.75955e-24	8.34415e-23	44.3148	10.1678	1.75781	3.30276
RP11-86H7.7	1.47204	-0.299418	10.7153	2.7893e-24	8.42711e-23	44.3042	10.1668	-1.03544	0.436602
GLRA3	-2.33157	1.21424	-10.7108	2.90175e-24	8.7451e-23	44.2652	-10.1629	2.38003	0.0484583
PAK7	-1.39128	2.7528	-10.7105	2.90922e-24	8.76035e-23	44.2627	-10.1627	3.44844	2.05716
B3GNT7	1.16406	-1.43776	10.7071	2.99786e-24	8.99752e-23	44.2331	10.1598	-2.01979	-0.855729
XKR7	-2.18086	1.76228	-10.6991	3.21467e-24	9.63238e-23	44.1641	-10.153	2.85271	0.671849
VAV3	1.57719	-1.7592	10.6935	3.37719e-24	1.01027e-22	44.1154	10.1481	-2.5478	-0.970606
RP11-357K6.1	-2.0185	0.816052	-10.69	3.48214e-24	1.03911e-22	44.0852	-10.1452	1.8253	-0.1932
CASKIN1	-1.01886	4.5739	-10.681	3.77156e-24	1.12272e-22	44.0064	-10.1374	5.08333	4.06447
SOCS3	1.5935	0.934506	10.6777	3.88155e-24	1.15452e-22	43.978	10.1346	0.137757	1.73126
AC092162.1	-2.49426	-3.49224	-10.6773	3.89436e-24	1.15738e-22	43.9747	-10.1342	-2.24512	-4.73937
BLNK	1.05532	1.11998	10.6757	3.95085e-24	1.1713e-22	43.9605	10.1328	0.592321	1.64764
SCG3	-1.17409	8.90994	-10.6724	4.06681e-24	1.2047e-22	43.932	-10.13	9.49698	8.32289
GPR31	1.9186	-8.52548	10.6707	4.12636e-24	1.22135e-22	43.9176	10.1286	-9.48478	-7.56618
MYOD1	-3.3244	-2.63322	-10.666	4.29963e-24	1.27057e-22	43.877	-10.1245	-0.971019	-4.29542
SIGLEC7	1.24234	-2.46672	10.6497	4.96229e-24	1.46283e-22	43.7355	10.1105	-3.08789	-1.84556
NRSN1	-1.34596	5.90282	-10.6305	5.87344e-24	1.71891e-22	43.569	-10.094	6.5758	5.22984
CD84	1.03415	0.0239224	10.6228	6.28037e-24	1.83065e-22	43.5029	10.0874	-0.493152	0.540997
LINC00968	2.33124	-7.97491	10.6216	6.35006e-24	1.84654e-22	43.492	10.0863	-9.14053	-6.80928
GPR141	2.63815	-7.79182	10.6184	6.52802e-24	1.89677e-22	43.4647	10.0836	-9.11089	-6.47274
GNAL	-1.02123	2.03064	-10.6178	6.56485e-24	1.90595e-22	43.4592	-10.0831	2.54125	1.52002
FAM177B	1.68993	-4.77165	10.6109	6.97035e-24	2.01245e-22	43.4	10.0772	-5.61661	-3.92668
MX1	1.00953	3.20862	10.6105	6.99535e-24	2.01807e-22	43.3965	10.0768	2.70385	3.71339
CTD-2380F24.1	-1.37927	0.50066	-10.6084	7.1281e-24	2.05312e-22	43.3779	-10.075	1.1903	-0.188978
GPR61	-1.01537	0.96013	-10.605	7.33998e-24	2.11081e-22	43.349	-10.0721	1.46782	0.452443
COL6A2	1.23286	0.367726	10.6033	7.45343e-24	2.14006e-22	43.3338	10.0706	-0.248706	0.984158
SOWAHD	1.1346	-1.71465	10.6006	7.63311e-24	2.18992e-22	43.3103	10.0682	-2.28195	-1.14735
RP11-491F9.5	-2.26084	-2.22871	-10.5913	8.2748e-24	2.36843e-22	43.2306	-10.0603	-1.09829	-3.35914
HOXA4	3.63086	-8.57257	10.5908	8.31222e-24	2.37727e-22	43.2262	10.0599	-10.388	-6.75714
RP11-707M1.1	-2.53923	0.218399	-10.5876	8.5486e-24	2.43531e-22	43.1985	-10.0571	1.48801	-1.05122
CTD-2545M3.8	-2.48689	-2.4299	-10.5818	8.99604e-24	2.55678e-22	43.1481	-10.0521	-1.18646	-3.67335
FOXJ1	1.34516	1.73926	10.5793	9.19127e-24	2.61023e-22	43.127	10.05	1.06668	2.41184
FAM159A	1.24415	-2.4281	10.5787	9.23741e-24	2.62129e-22	43.122	10.0495	-3.05017	-1.80602
RP11-153M7.1	2.07374	-2.73874	10.5673	1.02035e-23	2.88198e-22	43.0238	10.0397	-3.77561	-1.70187
NKG7	1.24286	-1.45986	10.566	1.0327e-23	2.91235e-22	43.0119	10.0385	-2.08129	-0.838432
PTGER2	2.0431	-6.02749	10.5579	1.10791e-23	3.10762e-22	42.9425	10.0315	-7.04904	-5.00594
CD80	2.34314	-7.2907	10.5549	1.13777e-23	3.18889e-22	42.9163	10.0289	-8.46227	-6.11913
CHRM4	-1.3192	2.38554	-10.5532	1.15432e-23	3.23034e-22	42.902	-10.0275	3.04514	1.72594
MSNP1	1.94103	-7.1366	10.5497	1.19036e-23	3.32607e-22	42.8717	10.0244	-8.10711	-6.16608
SMIM18	-1.52376	1.74161	-10.5337	1.3681e-23	3.80519e-22	42.7343	-10.0107	2.50349	0.97973
HOXC4	1.93083	-5.4239	10.5272	1.44849e-23	4.01347e-22	42.6779	10.005	-6.38931	-4.45848
C7orf57	2.33435	-4.67242	10.5248	1.4786e-23	4.09217e-22	42.6576	10.003	-5.83959	-3.50524
TLR10	1.10366	-0.934534	10.5207	1.53236e-23	4.22337e-22	42.6224	9.99946	-1.48636	-0.382705
SGSM1	-1.08455	2.59295	-10.5187	1.55994e-23	4.29289e-22	42.6048	-9.99769	3.13523	2.05067
CD99P1	1.08297	-6.53588	10.5101	1.68102e-23	4.61565e-22	42.531	9.99028	-7.07737	-5.9944
RP11-143K11.5	-2.75468	0.47984	-10.5006	1.82583e-23	5.00572e-22	42.4494	-9.98209	1.85718	-0.897499
RP11-124N14.3	2.29413	-1.80884	10.4944	1.92631e-23	5.26929e-22	42.3965	9.97677	-2.9559	-0.661776
STAR	-1.35089	0.959546	-10.4877	2.04176e-23	5.56838e-22	42.3391	-9.97099	1.63499	0.284101
CTA-796E4.4	-3.07499	-3.1954	-10.4841	2.10662e-23	5.73669e-22	42.3082	-9.96789	-1.65791	-4.7329
ST14	1.22923	0.629235	10.4787	2.20875e-23	6.00582e-22	42.2615	9.96318	0.014621	1.24385
SOD3	1.22887	1.41744	10.4719	2.34149e-23	6.35728e-22	42.2039	9.95738	0.803009	2.03188
HES6	-1.00839	7.73431	-10.4683	2.41747e-23	6.54407e-22	42.1724	-9.9542	8.2385	7.23012
CTD-2540B15.11	1.05474	1.97275	10.4658	2.46905e-23	6.67871e-22	42.1515	9.9521	1.44538	2.50012
LRRN4CL	1.52192	-0.935536	10.465	2.48772e-23	6.72075e-22	42.1441	9.95136	-1.69649	-0.174578
CD93	1.12623	-0.2737	10.4649	2.48828e-23	6.72075e-22	42.1439	9.95133	-0.836815	0.289416
HOXA-AS2	3.23517	-8.36515	10.4643	2.50213e-23	6.75316e-22	42.1384	9.95078	-9.98273	-6.74756
LILRB3	1.22939	-1.67342	10.4638	2.51223e-23	6.77539e-22	42.1344	9.95038	-2.28811	-1.05872
CD14	1.1672	3.95209	10.463	2.52963e-23	6.81728e-22	42.1276	9.94969	3.36849	4.53569
RP11-834C11.4	1.11356	0.117189	10.4608	2.57806e-23	6.93241e-22	42.1089	9.94781	-0.439591	0.673968
FOSL1	1.31169	-0.60684	10.4496	2.84302e-23	7.62239e-22	42.0123	9.93806	-1.26268	0.0490031
MYT1	-1.32204	2.77905	-10.4425	3.0223e-23	8.08912e-22	41.952	-9.93197	3.44007	2.11803
CD248	1.11553	-1.57651	10.435	3.22496e-23	8.61471e-22	41.8879	9.9255	-2.13428	-1.01874
LRRTM4	-1.13048	4.26762	-10.433	3.2816e-23	8.75319e-22	41.8707	-9.92376	4.83286	3.70238
PLK5	-1.18146	0.764837	-10.43	3.36715e-23	8.97478e-22	41.8453	-9.92119	1.35557	0.174108
L3MBTL4-AS1	1.21253	-3.77652	10.4246	3.53029e-23	9.38903e-22	41.7986	9.91647	-4.38278	-3.17025
HRH3	-1.89764	1.40858	-10.4181	3.73238e-23	9.91202e-22	41.7437	-9.91091	2.3574	0.459753
IFI6	1.12402	5.94864	10.4157	3.81321e-23	1.01119e-21	41.7225	9.90877	5.38663	6.51065
IL10	1.89353	-4.1155	10.4103	3.99545e-23	1.05644e-21	41.6765	9.9041	-5.06226	-3.16873
ANKUB1	2.56525	-3.41159	10.4034	4.23944e-23	1.12015e-21	41.618	9.89817	-4.69422	-2.12897
CD163	1.74144	0.664371	10.4015	4.31077e-23	1.13817e-21	41.6015	9.8965	-0.20635	1.53509
FCGR2B	1.63934	-2.12569	10.3976	4.45697e-23	1.17507e-21	41.5686	9.89317	-2.94536	-1.30602
AMH	-1.43146	3.00072	-10.3975	4.46199e-23	1.17554e-21	41.5675	-9.89306	3.71646	2.28499
ELFN2	-1.31718	3.31787	-10.3951	4.55407e-23	1.19806e-21	41.5473	-9.89101	3.97646	2.65928
HOXC10	3.35504	-7.95253	10.3842	5.00528e-23	1.31392e-21	41.4541	9.88155	-9.63005	-6.27501
SPHKAP	-1.99304	3.62051	-10.3685	5.73146e-23	1.49593e-21	41.3204	-9.86797	4.61703	2.62399
SMOC1	-1.51839	6.77897	-10.3349	7.66019e-23	1.98511e-21	41.0341	-9.83882	7.53816	6.01978
ARHGEF7-AS2	-1.13724	-1.40795	-10.3138	9.17775e-23	2.36159e-21	40.8558	-9.82062	-0.839335	-1.97657
RP11-121A8.1	1.57931	-3.99801	10.3121	9.31718e-23	2.39577e-21	40.8409	9.8191	-4.78767	-3.20835
COL15A1	1.24589	-3.6347	10.2914	1.11308e-22	2.85005e-21	40.6654	9.80115	-4.25765	-3.01176
TEAD4	1.06796	-0.408786	10.2911	1.11569e-22	2.85472e-21	40.6631	9.80092	-0.942766	0.125195
PTCRA	2.2675	-4.96023	10.2892	1.13411e-22	2.89576e-21	40.6469	9.79926	-6.09398	-3.82648
LOXL4	1.50241	-3.70331	10.2861	1.16501e-22	2.96633e-21	40.6204	9.79655	-4.45452	-2.95211
RP11-222K16.2	2.3745	-7.19707	10.2784	1.24413e-22	3.16336e-21	40.5555	9.78991	-8.38432	-6.00982
BDKRB2	1.72788	-2.55108	10.2778	1.25129e-22	3.17936e-21	40.5499	9.78932	-3.41502	-1.68714
RP11-503C24.2	3.19107	-7.33862	10.2748	1.28359e-22	3.25461e-21	40.5247	9.78675	-8.93415	-5.74308
RP11-491F9.1	-2.5258	-5.14304	-10.2599	1.45784e-22	3.6913e-21	40.3991	-9.77386	-3.88014	-6.40594
IGFBP5	1.06252	5.15677	10.2578	1.48476e-22	3.75426e-21	40.3811	9.77201	4.62551	5.68803
S100Z	1.40787	-3.61434	10.2556	1.51266e-22	3.8195e-21	40.3627	9.77012	-4.31827	-2.9104
TMEM176A	1.11577	3.45978	10.2486	1.60693e-22	4.05191e-21	40.303	9.764	2.9019	4.01767
TPTE2P1	-1.30013	1.71501	-10.2388	1.74774e-22	4.39177e-21	40.2202	-9.75548	2.36507	1.06495
CTD-2130F23.2	-2.62274	-4.67255	-10.2334	1.82989e-22	4.59504e-21	40.1748	-9.75082	-3.36118	-5.98392
BCL2A1	1.46412	-1.10198	10.2298	1.88769e-22	4.7285e-21	40.1442	9.74766	-1.83404	-0.369921
IGFN1	-2.28941	0.975663	-10.2297	1.88823e-22	4.7285e-21	40.1439	-9.74763	2.12037	-0.169045
CBLN1	-1.78775	1.12477	-10.2279	1.91846e-22	4.80089e-21	40.1282	-9.74602	2.01865	0.230896
AR	1.23551	-0.279439	10.2258	1.95195e-22	4.88135e-21	40.1111	9.74426	-0.897196	0.338318
PRF1	1.38352	-2.54779	10.2207	2.04029e-22	5.0883e-21	40.0675	9.73976	-3.23955	-1.85603
GPR18	2.14813	-7.57395	10.2199	2.05309e-22	5.11322e-21	40.0613	9.73913	-8.64801	-6.49989
MMP19	1.52039	-3.11002	10.2194	2.0634e-22	5.1354e-21	40.0563	9.73862	-3.87022	-2.34983
RP11-278H7.1	-1.52812	-1.5862	-10.2125	2.18701e-22	5.42451e-21	39.9989	-9.7327	-0.822147	-2.35026
SLC25A21-AS1	-1.36908	-0.10368	-10.2097	2.24127e-22	5.55153e-21	39.9748	-9.73021	0.580857	-0.788218
CST7	1.61378	-2.59957	10.2084	2.26524e-22	5.59949e-21	39.9643	9.72913	-3.40647	-1.79268
LINC01206	2.31944	-5.74194	10.1965	2.50886e-22	6.18071e-21	39.8635	9.71873	-6.90167	-4.58222
SIRPG	2.2483	-5.81611	10.1956	2.52811e-22	6.21974e-21	39.8559	9.71795	-6.94026	-4.69196
RP11-66N24.6	-1.96828	-2.28189	-10.1952	2.5354e-22	6.23345e-21	39.8531	-9.71766	-1.29775	-3.26603
AC104654.2	2.62335	-8.71574	10.1939	2.56524e-22	6.30258e-21	39.8416	9.71647	-10.0274	-7.40407
L1CAM	-1.86871	4.74052	-10.1915	2.61863e-22	6.42076e-21	39.8212	-9.71437	5.67487	3.80616
CHRNB2	-1.10172	2.98339	-10.1896	2.6602e-22	6.51829e-21	39.8057	-9.71277	3.53425	2.43253
GABRA3	-1.29683	4.45482	-10.1857	2.75023e-22	6.73437e-21	39.7729	-9.70937	5.10323	3.8064
LINC01358	2.76948	-4.32424	10.1811	2.85983e-22	6.98864e-21	39.7343	9.70539	-5.70898	-2.9395
HOXC9	3.10837	-9.27108	10.1788	2.91588e-22	7.11131e-21	39.7152	9.70341	-10.8253	-7.71689
TNNI2	1.27224	-3.1716	10.1752	3.00881e-22	7.32157e-21	39.6842	9.70021	-3.80772	-2.53548
TMEM119	1.21696	2.80479	10.1723	3.08434e-22	7.48707e-21	39.6597	9.69768	2.19631	3.41327
RP11-5A19.5	-1.21788	0.178207	-10.1672	3.21926e-22	7.80419e-21	39.6175	-9.69331	0.787149	-0.430735
LGALS17A	3.00264	-6.77733	10.1664	3.24207e-22	7.84905e-21	39.6105	9.69259	-8.27865	-5.27602
RP11-329N15.3	1.81931	-4.85766	10.1641	3.30623e-22	7.99376e-21	39.5912	9.69059	-5.76732	-3.94801
RP11-307O13.1	-1.79476	-2.44602	-10.1631	3.33352e-22	8.05439e-21	39.5831	-9.68975	-1.54864	-3.3434
AC115617.2	-1.14802	-3.07643	-10.1621	3.36302e-22	8.12028e-21	39.5744	-9.68885	-2.50242	-3.65045
ISG15	1.20201	3.62616	10.157	3.51247e-22	8.45871e-21	39.5315	9.68441	3.02516	4.22716
MIR124-2HG	-1.58919	2.51012	-10.1492	3.75385e-22	9.01616e-21	39.4659	-9.67761	3.30472	1.71552
STAP1	2.27841	-8.70047	10.1456	3.86927e-22	9.27739e-21	39.4361	9.67451	-9.83967	-7.56127
GALNT5	2.52493	-9.53507	10.1456	3.87025e-22	9.27739e-21	39.4358	9.67449	-10.7975	-8.2726
SIGLEC5	1.06055	-2.07177	10.1454	3.87661e-22	9.28652e-21	39.4342	9.67432	-2.60204	-1.5415
TRPM8	2.53347	-5.98368	10.1417	4.00045e-22	9.55806e-21	39.4032	9.6711	-7.25041	-4.71695
RP11-472K17.3	1.92861	-3.12688	10.1383	4.11698e-22	9.80434e-21	39.3748	9.66816	-4.09119	-2.16258
DUSP9	-1.39405	0.374652	-10.1362	4.19357e-22	9.9737e-21	39.3567	-9.66628	1.07168	-0.322371
BGN	1.00929	3.58929	10.136	4.19843e-22	9.97874e-21	39.3555	9.66616	3.08465	4.09393
RP11-315E17.1	-1.66178	-1.11905	-10.1294	4.44127e-22	1.04807e-20	39.3	-9.6604	-0.288161	-1.94994
EPHX3	1.15633	-3.4097	10.1277	4.50544e-22	1.06184e-20	39.2859	9.65893	-3.98787	-2.83154
RP11-463C8.7	-1.28745	1.44957	-10.121	4.77272e-22	1.12265e-20	39.229	-9.65302	2.09329	0.80584
AC004067.5	1.38436	-1.42552	10.1193	4.83954e-22	1.1369e-20	39.2153	9.6516	-2.1177	-0.733341
RP11-17G12.3	-3.13618	-3.58051	-10.1171	4.93098e-22	1.15615e-20	39.1969	-9.64968	-2.01242	-5.1486
SRRM3	-1.18583	3.08884	-10.116	4.97775e-22	1.16636e-20	39.1875	-9.64871	3.68175	2.49592
GS1-393G12.13	-1.20418	-0.663911	-10.1149	5.02366e-22	1.1741e-20	39.1785	-9.64777	-0.0618219	-1.266
CHGA	-1.82644	6.54039	-10.1123	5.13678e-22	1.19791e-20	39.1565	-9.64548	7.45361	5.62717
RP11-686D22.8	1.09569	-2.68167	10.1079	5.3327e-22	1.23996e-20	39.1196	9.64164	-3.22951	-2.13382
CD300LB	1.87177	-5.24143	10.0884	6.28946e-22	1.45132e-20	38.9568	9.62469	-6.17732	-4.30555
IRX5	2.53111	-8.89082	10.0868	6.37503e-22	1.47013e-20	38.9435	9.6233	-10.1564	-7.62527
FAM133A	-1.29361	1.72529	-10.086	6.42066e-22	1.47972e-20	38.9364	-9.62257	2.3721	1.07849
CKM	1.94427	-6.88922	10.0802	6.74408e-22	1.55131e-20	38.888	9.61751	-7.86135	-5.91709
GPR171	2.19725	-5.83795	10.077	6.93103e-22	1.5913e-20	38.861	9.6147	-6.93657	-4.73932
HOXA7	3.54235	-6.79388	10.0756	7.01362e-22	1.60925e-20	38.8493	9.61348	-8.56505	-5.0227
HLA-DQA2	2.8119	-3.91251	10.0721	7.22057e-22	1.65569e-20	38.8206	9.61049	-5.31845	-2.50656
PDCD1	2.12082	-7.83504	10.0674	7.51465e-22	1.72095e-20	38.7812	9.60638	-8.89545	-6.77463
PAK3	-1.03992	3.006	-10.0608	7.95003e-22	1.81155e-20	38.7257	-9.60057	3.52596	2.48604
F3	1.14466	5.36258	10.0593	8.05293e-22	1.83271e-20	38.713	9.59925	4.79025	5.93491
FAM183A	3.56047	-6.10249	10.056	8.27619e-22	1.88133e-20	38.686	9.59643	-7.88272	-4.32225
DCX	-1.3112	3.71523	-10.054	8.41701e-22	1.91079e-20	38.6694	-9.59469	4.37083	3.05962
CCDC154	-1.07092	-0.815345	-10.0511	8.63028e-22	1.95677e-20	38.6447	-9.59211	-0.279887	-1.3508
LCK	1.50624	-4.81129	10.0486	8.81095e-22	1.99525e-20	38.6243	9.58997	-5.56441	-4.05817
CRNDE	1.7563	-5.11603	10.0461	9.00282e-22	2.0349e-20	38.603	9.58775	-5.99418	-4.23789
NPNT	1.36992	-0.199642	10.0449	9.09014e-22	2.05337e-20	38.5935	9.58675	-0.884605	0.48532
KCNJ9	-1.01335	3.93442	-10.0391	9.54613e-22	2.15237e-20	38.5452	-9.5817	4.44109	3.42774
RIMS2	-1.44881	3.7455	-10.0383	9.61442e-22	2.16643e-20	38.5382	-9.58096	4.46991	3.0211
GPR84	1.42961	-0.75868	10.0334	1.00164e-21	2.24867e-20	38.4978	9.57673	-1.47349	-0.0438743
TMEM52B	1.20548	0.229906	10.0328	1.00693e-21	2.25914e-20	38.4926	9.57619	-0.372835	0.832648
XCL2	2.8367	-7.6721	10.0272	1.05565e-21	2.36701e-20	38.446	9.5713	-9.09045	-6.25375
ADGRA1-AS1	-1.19576	1.71426	-10.0236	1.08884e-21	2.43692e-20	38.4154	-9.5681	2.31215	1.11638
P2RY10	2.43652	-7.7433	10.0206	1.11686e-21	2.49657e-20	38.3904	9.56548	-8.96156	-6.52504
ROR2	1.6545	-2.48043	10.0192	1.12982e-21	2.52141e-20	38.379	9.56428	-3.30768	-1.65318
SH2D1A	1.93889	-7.87839	10.0192	1.13012e-21	2.52141e-20	38.3787	9.56426	-8.84783	-6.90894
AC005682.6	2.10955	-7.65471	10.0068	1.2548e-21	2.78611e-20	38.2755	9.55342	-8.70948	-6.59994
RP3-439F8.1	1.98632	-6.55599	9.99319	1.40679e-21	3.09903e-20	38.1628	9.54158	-7.54915	-5.56283
TCTEX1D1	1.95738	-0.186696	9.98042	1.56648e-21	3.43625e-20	38.0567	9.53042	-1.16539	0.791995
LCNL1	-1.54712	1.5602	-9.97737	1.60726e-21	3.51936e-20	38.0314	-9.52775	2.33376	0.786645
RP11-728F11.4	-1.36294	2.8445	-9.97075	1.69939e-21	3.71439e-20	37.9764	-9.52196	3.52597	2.16303
C11orf21	1.32599	-2.15034	9.95647	1.91625e-21	4.17338e-20	37.8579	9.50948	-2.81334	-1.48735
XCL1	2.1787	-9.0392	9.95564	1.92966e-21	4.20006e-20	37.8511	9.50875	-10.1285	-7.94985
PDE6G	1.13308	-1.79302	9.95491	1.94151e-21	4.2183e-20	37.845	9.50811	-2.35956	-1.22647
CD5	1.51007	-3.25823	9.95315	1.97034e-21	4.27585e-20	37.8305	9.50658	-4.01327	-2.5032
COL3A1	1.55741	-1.73525	9.95123	2.00242e-21	4.34028e-20	37.8146	9.5049	-2.51395	-0.95654
RP11-565P22.2	3.08961	-4.07937	9.94735	2.06874e-21	4.48138e-20	37.7824	9.50151	-5.62418	-2.53456
CTD-2335A18.2	-1.58344	-2.26659	-9.94623	2.08844e-21	4.52136e-20	37.7731	-9.50052	-1.47487	-3.05831
PMEL	1.06893	-3.03258	9.94183	2.16698e-21	4.68027e-20	37.7367	9.49668	-3.56705	-2.49812
PIK3CD-AS1	1.90666	-6.60135	9.93593	2.27708e-21	4.90643e-20	37.6878	9.49151	-7.55468	-5.64802
C4B	1.31671	5.46451	9.93458	2.30293e-21	4.95334e-20	37.6767	9.49033	4.80616	6.12287
GEM	1.11523	2.46965	9.92801	2.43358e-21	5.22201e-20	37.6223	9.48458	1.91204	3.02727
GVINP1	1.09644	-3.28408	9.92709	2.45238e-21	5.25927e-20	37.6147	9.48378	-3.83231	-2.73586
RP11-80H5.9	-1.04101	-3.33063	-9.90946	2.84318e-21	6.07589e-20	37.4688	-9.46834	-2.81013	-3.85114
TNNT1	-1.61425	2.51984	-9.90843	2.86781e-21	6.11777e-20	37.4603	-9.46744	3.32697	1.71272
KCNH8	-1.01748	0.343942	-9.90458	2.96176e-21	6.3108e-20	37.4285	-9.46407	0.852684	-0.164801
PDLIM4	1.38747	1.57372	9.90421	2.97081e-21	6.32638e-20	37.4255	9.46375	0.879983	2.26745
OLFML2B	1.04497	2.08908	9.90024	3.07145e-21	6.52925e-20	37.3927	9.46027	1.56659	2.61156
ACTL10	1.21267	-4.35711	9.89981	3.08254e-21	6.54519e-20	37.3891	9.45989	-4.96345	-3.75078
SLC47A2	1.91974	-1.13435	9.89686	3.15948e-21	6.69686e-20	37.3648	9.45732	-2.09422	-0.174475
TCEA3	1.03636	1.17004	9.89161	3.30145e-21	6.98964e-20	37.3215	9.45272	0.65186	1.68822
C10orf55	1.88999	-5.64315	9.88795	3.40407e-21	7.20272e-20	37.2913	9.44951	-6.58815	-4.69816
ABCA13	1.93632	-7.94644	9.873	3.85773e-21	8.12018e-20	37.1679	9.43641	-8.9146	-6.97828
AC091878.1	-1.76566	-0.12616	-9.86978	3.96268e-21	8.33146e-20	37.1415	-9.4336	0.756672	-1.00899
B3GALT5-AS1	1.0065	-1.29275	9.86684	4.06136e-21	8.52909e-20	37.1172	9.43102	-1.796	-0.789503
CD79B	1.14977	-3.21022	9.8663	4.07982e-21	8.55834e-20	37.1127	9.43054	-3.78511	-2.63534
RNASE3	1.7931	-0.917871	9.86629	4.07999e-21	8.55834e-20	37.1127	9.43054	-1.81442	-0.0213192
MMRN1	1.29959	-1.35786	9.85916	4.33053e-21	9.06303e-20	37.0539	9.42428	-2.00765	-0.708066
CYP17A1	-1.22592	-0.951766	-9.85889	4.34029e-21	9.07823e-20	37.0517	-9.42405	-0.338806	-1.56473
DDIT4L	2.09526	-0.522664	9.85875	4.34529e-21	9.08348e-20	37.0506	9.42393	-1.57029	0.524965
TXLNB	1.33826	-1.72668	9.85145	4.61835e-21	9.6377e-20	36.9905	9.41753	-2.39581	-1.05755
RP3-340N1.2	2.45768	-7.11338	9.84321	4.94736e-21	1.03066e-19	36.9226	9.4103	-8.34222	-5.88454
TNC	1.17338	4.00437	9.84198	4.99812e-21	1.03976e-19	36.9125	9.40922	3.41768	4.59106
TMEM100	-1.38215	4.2978	-9.84195	4.9996e-21	1.03976e-19	36.9123	-9.40919	4.98887	3.60672
GPR27	-1.21361	2.22551	-9.83974	5.0926e-21	1.05849e-19	36.8941	-9.40726	2.83231	1.6187
CKMT1B	-1.28767	4.33416	-9.83582	5.26197e-21	1.09307e-19	36.8618	-9.40382	4.978	3.69032
CAV1	1.09331	2.12508	9.83437	5.32575e-21	1.10569e-19	36.8499	9.40255	1.57843	2.67174
PRR33	2.09828	-8.99891	9.82571	5.72445e-21	1.18442e-19	36.7788	9.39495	-10.048	-7.94977
IL2RB	1.56805	-4.3135	9.82412	5.80072e-21	1.19884e-19	36.7657	9.39356	-5.09752	-3.52947
MMP24	-1.03342	3.84977	-9.82044	5.98136e-21	1.23337e-19	36.7355	-9.39033	4.36647	3.33306
CXCL11	2.10628	-4.36066	9.81864	6.0717e-21	1.25129e-19	36.7207	9.38875	-5.4138	-3.30752
AOX1	1.20076	-1.83806	9.81172	6.43201e-21	1.32181e-19	36.6639	9.38267	-2.43843	-1.23768
CBLN2	-1.61341	4.45964	-9.80916	6.57028e-21	1.3487e-19	36.6429	-9.38043	5.26635	3.65294
HOXA9	2.94895	-7.99426	9.80667	6.70815e-21	1.37545e-19	36.6224	9.37824	-9.46874	-6.51979
LPAL2	-1.15044	-2.53369	-9.79912	7.14316e-21	1.4589e-19	36.5605	-9.37161	-1.95847	-3.10891
SVOP	-1.87006	4.15665	-9.79779	7.2223e-21	1.47424e-19	36.5496	-9.37045	5.09168	3.22162
CXorf21	1.00697	-0.892934	9.78147	8.27189e-21	1.67442e-19	36.4158	9.35612	-1.39642	-0.38945
SLC1A6	-1.85662	2.42367	-9.77794	8.51771e-21	1.7213e-19	36.3869	-9.35302	3.35198	1.49536
CPNE5	-1.08352	6.62967	-9.7747	8.7506e-21	1.76641e-19	36.3603	-9.35017	7.17143	6.08791
CD3D	2.25196	-6.21494	9.76925	9.15565e-21	1.84715e-19	36.3157	9.34538	-7.34092	-5.08896
OTP	2.75457	-8.59817	9.76731	9.30365e-21	1.87597e-19	36.2999	9.34369	-9.97545	-7.22089
WDR38	2.38267	-2.21671	9.76562	9.4352e-21	1.90039e-19	36.2861	9.3422	-3.40804	-1.02538
ZBP1	1.76835	-4.15183	9.76322	9.62494e-21	1.93754e-19	36.2665	9.34009	-5.036	-3.26765
CTA-268H5.14	-1.34665	0.0260894	-9.75302	1.0475e-20	2.10169e-19	36.183	-9.33113	0.699416	-0.647237
NMNAT2	-1.09694	5.26153	-9.75232	1.0536e-20	2.11276e-19	36.1773	-9.33051	5.81	4.71306
RP1-140K8.5	1.69824	-3.67261	9.75086	1.0664e-20	2.13726e-19	36.1654	9.32923	-4.52173	-2.82349
LPPR3	-1.55939	2.4145	-9.74421	1.12684e-20	2.2522e-19	36.111	-9.32339	3.19419	1.6348
DSG2	2.55011	-5.82368	9.73649	1.20127e-20	2.39965e-19	36.048	9.3166	-7.09874	-4.54862
SLC35D3	-2.06679	-9.07232	-9.73224	1.2443e-20	2.48288e-19	36.0133	-9.31286	-8.03892	-10.1057
RP1-293L6.1	-2.52884	1.9584	-9.71835	1.39592e-20	2.77327e-19	35.8999	-9.30065	3.22281	0.693977
KIF26A	-1.02978	0.426251	-9.70848	1.51468e-20	2.99939e-19	35.8194	-9.29196	0.941139	-0.0886375
MEGF11	-1.09364	3.53999	-9.70271	1.58867e-20	3.13568e-19	35.7724	-9.28689	4.08681	2.99317
FABP5P7	1.50844	2.19884	9.69401	1.70697e-20	3.35646e-19	35.7016	9.27924	1.44462	2.95305
GCK	1.13694	0.695132	9.69026	1.76071e-20	3.4584e-19	35.6711	9.27593	0.126663	1.2636
LINC00346	1.02616	-2.94668	9.69008	1.76332e-20	3.46166e-19	35.6696	9.27578	-3.45976	-2.4336
RP11-74E22.4	-1.52989	1.06626	-9.68751	1.80117e-20	3.53405e-19	35.6487	-9.27351	1.8312	0.301313
MPZL2	1.22806	-2.35732	9.67808	1.94692e-20	3.79957e-19	35.572	9.26521	-2.97135	-1.7433
HTRA3	1.2944	-3.01133	9.67357	2.02076e-20	3.93945e-19	35.5353	9.26124	-3.65854	-2.36413
RP11-482M8.3	-1.72148	0.77562	-9.67153	2.05509e-20	4.00423e-19	35.5187	-9.25944	1.63636	-0.0851178
RP11-93B14.9	1.21176	-2.92255	9.67058	2.07124e-20	4.03354e-19	35.511	9.2586	-3.52843	-2.31667
HTR1A	-2.45889	4.41582	-9.66926	2.09387e-20	4.0711e-19	35.5002	-9.25744	5.64527	3.18638
TRIM67	-2.11492	0.536257	-9.66901	2.09822e-20	4.07738e-19	35.4982	-9.25722	1.59372	-0.521203
COL5A1	1.22061	-1.32624	9.66683	2.13615e-20	4.14666e-19	35.4805	9.25531	-1.93655	-0.71594
LRG1	1.20385	-2.85492	9.66397	2.18719e-20	4.24121e-19	35.4573	9.25278	-3.45684	-2.25299
CRB2	1.20315	2.5073	9.66332	2.19896e-20	4.26178e-19	35.452	9.25221	1.90572	3.10887
PTGIR	1.09156	-3.50114	9.66303	2.20411e-20	4.26948e-19	35.4497	9.25196	-4.04692	-2.95535
RP11-1C8.4	-2.44366	-0.162168	-9.66283	2.20789e-20	4.27453e-19	35.448	-9.25178	1.05966	-1.384
GFRA1	-1.37738	1.51302	-9.64995	2.45487e-20	4.7401e-19	35.3435	-9.24044	2.20171	0.824331
MFSD1P1	-1.8123	-6.5895	-9.64865	2.48134e-20	4.78867e-19	35.3329	-9.23929	-5.68334	-7.49565
HOXA6	3.03944	-8.38178	9.63577	2.75874e-20	5.30156e-19	35.2284	9.22794	-9.9015	-6.86206
TNFAIP6	1.32653	-2.09182	9.63231	2.8385e-20	5.44908e-19	35.2003	9.22489	-2.75509	-1.42856
ITPRIPL1	1.06604	0.544496	9.62257	3.07508e-20	5.89393e-19	35.1214	9.21631	0.0114749	1.07752
KRT8P30	-2.3906	-1.97315	-9.62044	3.12926e-20	5.99148e-19	35.1042	-9.21443	-0.777856	-3.16845
BTBD17	-1.12888	3.15065	-9.61776	3.19907e-20	6.11549e-19	35.0825	-9.21207	3.71509	2.58621
PIK3CD-AS2	1.83916	-4.15844	9.6176	3.20312e-20	6.12002e-19	35.0812	9.21193	-5.07802	-3.23886
MMD2	-1.29222	3.39798	-9.61548	3.25951e-20	6.21799e-19	35.064	-9.21006	4.04409	2.75187
HOXB3	2.43142	-5.89314	9.61421	3.29369e-20	6.27989e-19	35.0537	9.20894	-7.10885	-4.67743
LINC01537	-1.17851	-2.19035	-9.60806	3.46442e-20	6.59162e-19	35.0039	-9.20351	-1.6011	-2.77961
FCGR1A	1.05712	3.7898	9.59083	3.99051e-20	7.55315e-19	34.8646	9.18831	3.26124	4.31836
CABP1	-1.45487	6.45938	-9.58252	4.27177e-20	8.06247e-19	34.7975	-9.18098	7.18682	5.73194
GPR179	-1.12461	0.298017	-9.58249	4.27287e-20	8.06247e-19	34.7972	-9.18095	0.860321	-0.264286
AC005682.5	1.78711	-4.4173	9.5799	4.36424e-20	8.21785e-19	34.7764	9.17868	-5.31086	-3.52375
NME8	2.52246	-8.59035	9.57905	4.3949e-20	8.2713e-19	34.7695	9.17792	-9.85158	-7.32912
OSR2	2.71788	-6.82281	9.57398	4.58116e-20	8.60189e-19	34.7286	9.17345	-8.18175	-5.46387
CRHR1	-1.13477	2.14048	-9.57129	4.68339e-20	8.78703e-19	34.7068	-9.17107	2.70786	1.5731
HOXB7	1.89497	-3.83073	9.56963	4.74733e-20	8.89783e-19	34.6934	9.16961	-4.77821	-2.88325
C11orf63	1.45086	-1.94834	9.56263	5.02742e-20	9.40827e-19	34.637	9.16343	-2.67377	-1.22291
LUM	1.20604	0.448234	9.54789	5.67171e-20	1.05652e-18	34.5181	9.15041	-0.154784	1.05125
TC2N	1.31605	0.963696	9.54678	5.72308e-20	1.06554e-18	34.5092	9.14944	0.305671	1.62172
CTB-70G10.1	2.29948	-7.95397	9.5458	5.7691e-20	1.07356e-18	34.5013	9.14857	-9.10371	-6.80423
GOLGA6L2	-2.3974	-3.1588	-9.53679	6.21036e-20	1.15214e-18	34.4287	-9.14061	-1.9601	-4.3575
NEU4	-1.21296	3.6695	-9.52653	6.75306e-20	1.24907e-18	34.3461	-9.13154	4.27598	3.06302
CCDC89	1.00562	-0.547442	9.52492	6.84242e-20	1.26489e-18	34.3332	9.13012	-1.05025	-0.0446323
LCTL	1.07566	-2.37895	9.49453	8.76615e-20	1.60424e-18	34.0891	9.10326	-2.91677	-1.84112
RP11-71L14.3	-1.47925	-1.98919	-9.48848	9.20865e-20	1.68352e-18	34.0405	-9.09791	-1.24957	-2.72881
CASP5	1.78466	-4.43429	9.47497	1.02789e-19	1.87074e-18	33.9322	9.08596	-5.32662	-3.54196
VSTM2A-OT1	-2.17853	-0.454703	-9.47094	1.06214e-19	1.93114e-18	33.8999	-9.08239	0.634563	-1.54397
MAK	1.50267	-4.22725	9.4707	1.06416e-19	1.93385e-18	33.898	9.08219	-4.97858	-3.47591
LILRA6	1.44227	-3.37606	9.46971	1.0728e-19	1.94858e-18	33.89	9.08131	-4.0972	-2.65493
G6PC2	-2.44996	-3.15106	-9.46792	1.08852e-19	1.97516e-18	33.8757	-9.07972	-1.92608	-4.37604
KSR2	-1.67274	2.13815	-9.46735	1.09359e-19	1.98338e-18	33.8711	-9.07922	2.97452	1.30178
RP11-707O23.1	-1.07125	-1.60039	-9.46728	1.09421e-19	1.98352e-18	33.8706	-9.07915	-1.06476	-2.13601
CELF5	-1.14232	4.56797	-9.45812	1.17871e-19	2.12821e-18	33.7973	-9.07105	5.13913	3.99681
LRGUK	1.29298	-2.81374	9.45386	1.22024e-19	2.20102e-18	33.7632	9.06728	-3.46023	-2.16725
RP11-403A3.3	1.24525	2.47998	9.45171	1.24176e-19	2.23431e-18	33.7459	9.06538	1.85736	3.10261
RP1-47M23.3	1.80459	-6.3522	9.44299	1.33276e-19	2.38979e-18	33.6763	9.05766	-7.2545	-5.44991
VSTM2A	-1.93252	4.64178	-9.43655	1.40429e-19	2.51557e-18	33.6247	-9.05196	5.60804	3.67552
LHX5	-3.18301	-6.81177	-9.43513	1.42057e-19	2.54098e-18	33.6134	-9.0507	-5.22027	-8.40328
SPPL2C	-1.6527	-2.32883	-9.43189	1.45835e-19	2.60601e-18	33.5875	-9.04783	-1.50247	-3.15518
CKMT1A	-1.33822	3.90709	-9.42969	1.48462e-19	2.65034e-18	33.5699	-9.04588	4.5762	3.23798
CTHRC1	1.06155	-1.25196	9.42068	1.59707e-19	2.84274e-18	33.498	9.0379	-1.78273	-0.721183
RP11-132F7.2	-1.61982	-0.202203	-9.41975	1.60916e-19	2.86286e-18	33.4906	-9.03708	0.607709	-1.01211
AC009014.3	-2.14257	-1.18582	-9.41924	1.61583e-19	2.87193e-18	33.4865	-9.03663	-0.114536	-2.25711
HLA-DQB1	1.674	0.740718	9.41772	1.63587e-19	2.90612e-18	33.4744	9.03528	-0.0962841	1.57772
ETV7	1.12465	-2.2675	9.41752	1.63853e-19	2.90942e-18	33.4728	9.0351	-2.82983	-1.70518
GZMH	1.94225	-5.05181	9.41143	1.72127e-19	3.04299e-18	33.4242	9.02971	-6.02294	-4.08069
RP11-481A20.10	-1.96351	-0.269891	-9.41074	1.73092e-19	3.05858e-18	33.4187	-9.0291	0.711862	-1.25164
SLITRK1	-1.26766	3.06627	-9.4105	1.73437e-19	3.06318e-18	33.4168	-9.02888	3.70011	2.43244
RP11-1C8.7	-2.54697	-1.20674	-9.40515	1.81112e-19	3.19409e-18	33.3741	-9.02414	0.0667487	-2.48022
FXYD2	-1.02366	1.29457	-9.40115	1.87063e-19	3.29108e-18	33.3422	-9.0206	1.8064	0.782739
RP11-452C13.1	2.41062	-7.29664	9.39748	1.92704e-19	3.38706e-18	33.313	9.01734	-8.50195	-6.09132
GPR174	2.05323	-9.50657	9.39317	1.99529e-19	3.50533e-18	33.2787	9.01353	-10.5332	-8.47995
RP11-379L18.3	-1.98836	-0.332817	-9.3891	2.06219e-19	3.61587e-18	33.2462	-9.00991	0.661362	-1.327
GATA3	1.91681	-6.51135	9.38808	2.07912e-19	3.64381e-18	33.2381	9.00902	-7.46976	-5.55294
RP11-227B21.2	-1.89531	2.76925	-9.38688	2.09945e-19	3.67591e-18	33.2286	-9.00795	3.71691	1.8216
C4A	1.21989	5.49895	9.38249	2.17533e-19	3.79598e-18	33.1936	9.00405	4.88901	6.1089
AFF2	-1.46186	1.84623	-9.37963	2.22619e-19	3.87917e-18	33.1708	-9.00152	2.57716	1.1153
COL14A1	1.13082	-0.649798	9.37757	2.26341e-19	3.94214e-18	33.1545	8.9997	-1.21521	-0.0843875
RP11-1136G4.2	2.73472	-13.3158	9.37421	2.3257e-19	4.04482e-18	33.1277	8.99672	-14.6831	-11.9484
CLEC4F	-1.79501	-1.17915	-9.37376	2.33408e-19	4.05747e-18	33.1242	-8.99632	-0.281643	-2.07665
GRIP2	-1.2511	0.259664	-9.36692	2.46674e-19	4.27584e-18	33.0697	-8.99025	0.885212	-0.365885
NDST4	-2.45349	-1.04902	-9.36591	2.48684e-19	4.30862e-18	33.0617	-8.98936	0.17773	-2.27576
C19orf84	1.45786	-4.52682	9.36435	2.51831e-19	4.35901e-18	33.0493	8.98797	-5.25575	-3.79789
F2RL2	1.81277	-5.58625	9.35944	2.62016e-19	4.531e-18	33.0103	8.98361	-6.49264	-4.67987
DOK6	-1.0272	1.90711	-9.34377	2.97276e-19	5.11646e-18	32.8859	-8.96972	2.42071	1.39351
SAPCD2	-1.08432	3.27028	-9.34109	3.03774e-19	5.22336e-18	32.8646	-8.96734	3.81244	2.72812
LOXL1	1.20771	-0.604141	9.33773	3.12118e-19	5.35926e-18	32.8379	8.96435	-1.20799	-0.000288323
F2RL1	1.22583	0.146127	9.33539	3.18057e-19	5.45608e-18	32.8194	8.96227	-0.466787	0.75904
LINC00475	2.86359	-5.94055	9.3312	3.28947e-19	5.63759e-18	32.7862	8.95856	-7.37235	-4.50875
VSIG4	1.11462	4.73091	9.32785	3.37931e-19	5.78612e-18	32.7596	8.95559	4.1736	5.28822
LINC01504	2.07144	-6.16122	9.32165	3.55229e-19	6.07658e-18	32.7105	8.95008	-7.19694	-5.1255
FHDC1	-1.03701	0.436309	-9.31232	3.82911e-19	6.50734e-18	32.6366	-8.94179	0.954813	-0.0821941
RP11-253E3.3	1.16437	-2.09326	9.30862	3.94444e-19	6.69398e-18	32.6073	8.93851	-2.67545	-1.51108
HOTAIRM1	1.87207	-3.61409	9.30175	4.16825e-19	7.06063e-18	32.553	8.93241	-4.55013	-2.67806
C21orf62	1.39668	1.65144	9.29715	4.32537e-19	7.32339e-18	32.5165	8.92832	0.953097	2.34978
GALNT13	-1.16684	4.05936	-9.29688	4.33468e-19	7.33377e-18	32.5144	-8.92808	4.64278	3.47594
TNR	-1.23093	7.44838	-9.29685	4.33553e-19	7.33377e-18	32.5142	-8.92806	8.06385	6.83292
IBSP	2.96571	-4.85689	9.29359	4.45057e-19	7.51789e-18	32.4884	8.92516	-6.33974	-3.37404
GAS2L3	1.08804	-1.05599	9.28983	4.58693e-19	7.73746e-18	32.4587	8.92182	-1.60001	-0.51197
HOXB2	1.89205	-5.20191	9.28951	4.59869e-19	7.75372e-18	32.4562	8.92154	-6.14793	-4.25588
SLC34A2	2.32053	-3.69126	9.28934	4.60508e-19	7.76091e-18	32.4548	8.92138	-4.85153	-2.531
RASSF9	1.99145	-4.44053	9.28245	4.86696e-19	8.19846e-18	32.4003	8.91525	-5.43625	-3.44481
HOXA10	3.18456	-5.90846	9.28052	4.94266e-19	8.32212e-18	32.3851	8.91354	-7.50074	-4.31618
RBP3	-1.73021	-3.3077	-9.27776	5.05332e-19	8.50451e-18	32.3633	-8.91109	-2.44259	-4.17281
RP11-262I2.2	-2.45025	-2.33573	-9.27671	5.09607e-19	8.56854e-18	32.355	-8.91016	-1.1106	-3.56085
HOXA3	2.87822	-9.20771	9.27576	5.13475e-19	8.6296e-18	32.3476	8.90932	-10.6468	-7.7686
FAM46B	1.46884	-1.2415	9.27539	5.15028e-19	8.6517e-18	32.3446	8.90898	-1.97592	-0.507081
AGAP2-AS1	1.0462	-0.142502	9.27335	5.23512e-19	8.79018e-18	32.3285	8.90717	-0.665604	0.3806
RP11-347E10.1	2.40064	-2.73434	9.26994	5.38025e-19	9.02554e-18	32.3016	8.90414	-3.93466	-1.53402
GLP1R	-2.50031	-0.273556	-9.26854	5.44062e-19	9.12261e-18	32.2906	-8.9029	0.9766	-1.52371
TRBV25-1	1.69207	-2.68628	9.26748	5.48736e-19	9.19253e-18	32.2822	8.90195	-3.53232	-1.84025
KCNK12	-1.36958	0.787512	-9.26554	5.57339e-19	9.32378e-18	32.2668	-8.90022	1.4723	0.102722
COL6A3	1.31904	-3.54677	9.26319	5.67922e-19	9.48341e-18	32.2483	8.89814	-4.20629	-2.88725
RP1-153P14.5	-2.40746	-5.79769	-9.25976	5.837e-19	9.7349e-18	32.2213	-8.89509	-4.59396	-7.00142
HAR1B	-1.74841	-0.280708	-9.25629	6.00168e-19	9.98983e-18	32.1939	-8.892	0.593498	-1.15491
AC140481.8	-2.57869	-2.09885	-9.25578	6.02602e-19	1.00258e-17	32.1899	-8.89155	-0.809501	-3.38819
AC000095.11	-1.57511	0.993272	-9.25287	6.16829e-19	1.02437e-17	32.167	-8.88896	1.78083	0.205717
RP11-35N6.1	-1.13503	4.91905	-9.25234	6.19453e-19	1.02826e-17	32.1628	-8.88849	5.48657	4.35154
MCF2	-1.09993	0.342364	-9.24395	6.62417e-19	1.09808e-17	32.0967	-8.88103	0.892329	-0.207602
HSPB6	1.25134	3.39401	9.24371	6.63721e-19	1.09974e-17	32.0948	8.88082	2.76834	4.01968
AC005740.3	-2.08552	-3.25801	-9.2436	6.64273e-19	1.0999e-17	32.094	-8.88072	-2.21525	-4.30078
PLD4	1.01266	2.59984	9.24231	6.71164e-19	1.10955e-17	32.0838	8.87957	2.09351	3.10617
TRHDE-AS1	-1.8868	-1.29856	-9.23965	6.85607e-19	1.13086e-17	32.0628	-8.87721	-0.35516	-2.24197
HMGA2	2.36146	-9.24911	9.23673	7.01826e-19	1.15605e-17	32.0398	8.8746	-10.4298	-8.06838
TREML2	1.74814	-8.36267	9.23311	7.22426e-19	1.1889e-17	32.0113	8.87138	-9.23674	-7.4886
CTD-2534I21.8	-1.98213	-3.16186	-9.23116	7.33748e-19	1.20556e-17	31.996	-8.86965	-2.17079	-4.15292
SCN3B	-1.25427	5.69648	-9.22688	7.59273e-19	1.24422e-17	31.9623	-8.86584	6.32362	5.06934
SPATA6	1.0005	0.793851	9.22081	7.96964e-19	1.3045e-17	31.9146	8.86044	0.293601	1.2941
HOXA-AS3	2.57773	-8.68719	9.21877	8.10083e-19	1.32478e-17	31.8985	8.85862	-9.97605	-7.39833
LOR	-2.22529	-4.96606	-9.21642	8.254e-19	1.34741e-17	31.8801	-8.85654	-3.85342	-6.07871
DGCR6	-1.03917	6.24654	-9.21292	8.48783e-19	1.38373e-17	31.8526	-8.85342	6.76613	5.72696
WI2-85898F10.2	-1.40908	-4.309	-9.21271	8.50233e-19	1.38547e-17	31.8509	-8.85323	-3.60446	-5.01354
DACH2	-1.66552	0.898962	-9.20596	8.9724e-19	1.45881e-17	31.7979	-8.84722	1.73172	0.0662024
DHRS2	-1.41473	-2.56257	-9.20185	9.27147e-19	1.50475e-17	31.7656	-8.84356	-1.8552	-3.26994
RP11-231C18.2	-2.33036	-0.945345	-9.18679	1.04532e-18	1.68677e-17	31.6475	-8.83015	0.219834	-2.11052
RP11-208N14.4	2.00523	-6.49344	9.18424	1.06676e-18	1.72061e-17	31.6275	8.82788	-7.49606	-5.49083
GRIN1	-1.83432	5.09858	-9.18315	1.07608e-18	1.73181e-17	31.6189	-8.82691	6.01574	4.18142
BCAT1	1.00404	0.306326	9.18202	1.08575e-18	1.74506e-17	31.6101	8.82591	-0.195696	0.808347
KIAA1644	-1.50529	3.82066	-9.17959	1.10698e-18	1.77683e-17	31.591	-8.82374	4.5733	3.06801
LRAT	1.52261	0.0541461	9.17667	1.13303e-18	1.81704e-17	31.5681	8.82114	-0.707158	0.81545
MDGA2	-1.11343	1.27115	-9.17284	1.16804e-18	1.87154e-17	31.5382	-8.81773	1.82787	0.714439
TMEFF2	-1.09066	3.02023	-9.16624	1.23105e-18	1.96903e-17	31.4864	-8.81184	3.56557	2.4749
BANK1	1.35027	-2.11673	9.16333	1.25977e-18	2.01231e-17	31.4637	8.80926	-2.79187	-1.44159
CTD-2342N23.3	2.1279	-7.9019	9.16267	1.26648e-18	2.02127e-17	31.4585	8.80866	-8.96585	-6.83795
HORMAD2	2.10315	-7.17215	9.16073	1.28612e-18	2.04992e-17	31.4433	8.80694	-8.22372	-6.12057
HAPLN1	-1.51888	4.57335	-9.15886	1.30535e-18	2.07875e-17	31.4287	-8.80527	5.33279	3.81391
PCSK2	-1.59295	3.47263	-9.15757	1.31879e-18	2.0974e-17	31.4186	-8.80412	4.2691	2.67615
RP11-61L23.2	1.00605	0.0211237	9.15267	1.37114e-18	2.17875e-17	31.3803	8.79976	-0.481902	0.52415
RP5-1039K5.16	-1.55734	-3.14901	-9.15179	1.3808e-18	2.19315e-17	31.3734	-8.79897	-2.37034	-3.92769
C9orf173-AS1	-1.15425	-3.62718	-9.15135	1.38565e-18	2.19893e-17	31.3699	-8.79857	-3.05005	-4.2043
RARRES2	1.42205	1.47015	9.14841	1.41838e-18	2.2499e-17	31.347	8.79595	0.759128	2.18118
RP11-547D24.1	-1.91938	2.14418	-9.14782	1.42502e-18	2.25944e-17	31.3424	-8.79543	3.10387	1.18449
GALNT3	1.01285	-0.821761	9.14329	1.4772e-18	2.33709e-17	31.307	8.79139	-1.32819	-0.315336
PTF1A	-1.80902	-4.46469	-9.143	1.48059e-18	2.34042e-17	31.3047	-8.79113	-3.56018	-5.3692
CH507-42P11.7	-2.11022	-3.0673	-9.14281	1.48282e-18	2.34294e-17	31.3032	-8.79096	-2.01219	-4.12241
HOXA2	2.70154	-10.229	9.13422	1.58736e-18	2.50052e-17	31.2361	8.78331	-11.5798	-8.87827
TOX3	-1.03966	2.68252	-9.13397	1.59056e-18	2.50447e-17	31.2342	-8.78308	3.20235	2.16269
CFAP45	1.78297	-3.38023	9.13192	1.61658e-18	2.54326e-17	31.2182	8.78126	-4.27171	-2.48874
MMEL1	1.81802	-3.13909	9.13067	1.63273e-18	2.56644e-17	31.2084	8.78014	-4.0481	-2.23008
LINC00632	-1.10432	1.7985	-9.12702	1.68073e-18	2.63734e-17	31.1799	-8.77688	2.35066	1.24634
RP11-1024P17.1	1.09117	-4.04692	9.12549	1.70115e-18	2.66823e-17	31.168	8.77552	-4.5925	-3.50133
ST8SIA3	-1.47096	3.43096	-9.11829	1.80101e-18	2.81879e-17	31.1118	-8.7691	4.16644	2.69548
RP11-806H10.4	2.57539	-6.1852	9.11097	1.90861e-18	2.97953e-17	31.0547	8.76256	-7.47289	-4.8975
LINC00237	-1.09331	2.37032	-9.10675	1.97335e-18	3.07663e-17	31.0218	-8.7588	2.91698	1.82367
PSORS1C1	1.33057	-0.142789	9.10542	1.99423e-18	3.10653e-17	31.0115	8.75762	-0.808074	0.522496
ELAVL2	-1.22696	4.83048	-9.10503	2.00039e-18	3.11346e-17	31.0084	-8.75727	5.44396	4.217
PINLYP	1.14883	0.457343	9.10391	2.01831e-18	3.14001e-17	30.9996	8.75626	-0.117071	1.03176
HSPA6	1.25782	-1.05925	9.09756	2.12225e-18	3.29187e-17	30.9502	8.7506	-1.68816	-0.430339
HMGA1P7	-2.36658	-0.420401	-9.09727	2.12704e-18	3.29791e-17	30.948	-8.75034	0.762888	-1.60369
CTC-525D6.1	-1.51601	-2.43033	-9.09495	2.16643e-18	3.35612e-17	30.9299	-8.74827	-1.67233	-3.18834
UPK3A	2.24425	-3.70898	9.09162	2.22428e-18	3.44136e-17	30.904	8.7453	-4.8311	-2.58685
PGAM2	1.23057	2.39141	9.09029	2.24787e-18	3.47491e-17	30.8936	8.74411	1.77613	3.0067
HIST1H2BH	2.94531	-8.96945	9.08892	2.27229e-18	3.51116e-17	30.883	8.74289	-10.4421	-7.49679
TIFAB	1.80656	-8.81107	9.0876	2.29602e-18	3.54632e-17	30.8727	8.74171	-9.71435	-7.90779
CD3G	2.13692	-6.4136	9.08347	2.37219e-18	3.65933e-17	30.8406	8.73803	-7.48206	-5.34514
RP11-148O21.2	-2.65743	-6.85945	-9.07815	2.47406e-18	3.81485e-17	30.7992	-8.73327	-5.53074	-8.18817
MKRN2OS	-1.0299	1.24652	-9.07483	2.53982e-18	3.91128e-17	30.7734	-8.73031	1.76147	0.731573
LIPM	2.24017	-5.58052	9.07173	2.60282e-18	4.00153e-17	30.7493	8.72754	-6.70061	-4.46044
ADGRV1	-1.1147	7.34188	-9.06408	2.76473e-18	4.24274e-17	30.6898	-8.72071	7.89923	6.78453
HOTAIR	2.32308	-9.32963	9.06287	2.79112e-18	4.27659e-17	30.6805	8.71963	-10.4912	-8.1681
FPR2	1.81676	-2.70075	9.06275	2.79385e-18	4.27897e-17	30.6795	8.71952	-3.60913	-1.79237
CDK5R2	-1.32018	3.406	-9.05897	2.87847e-18	4.3976e-17	30.6502	-8.71614	4.06609	2.74591
HOXC-AS3	2.12378	-9.52009	9.05339	3.0078e-18	4.58928e-17	30.6069	8.71116	-10.582	-8.4582
RP11-353N14.2	-1.13446	-3.68616	-9.04304	3.26341e-18	4.95441e-17	30.5266	-8.70191	-3.11893	-4.25339
RP11-244M2.1	2.33535	-9.45855	9.04242	3.2794e-18	4.9766e-17	30.5218	8.70136	-10.6262	-8.29088
USP43	-1.009	3.10861	-9.0349	3.47934e-18	5.26249e-17	30.4635	-8.69464	3.61311	2.60411
ADIG	2.29558	-4.89214	9.03225	3.55265e-18	5.36891e-17	30.443	8.69227	-6.03993	-3.74435
AC004019.13	-1.19926	-0.0419848	-9.03184	3.56421e-18	5.38191e-17	30.4398	-8.6919	0.557645	-0.641615
LINC01057	1.22485	0.719913	9.03168	3.56882e-18	5.38664e-17	30.4385	8.69176	0.107489	1.33234
RP1-232P20.1	2.25311	-9.79573	9.02636	3.7214e-18	5.60997e-17	30.3973	8.687	-10.9223	-8.66918
BEND4	-1.74035	-2.5496	-9.02099	3.88179e-18	5.82764e-17	30.3558	-8.6822	-1.67943	-3.41978
WI2-87327B8.2	2.22796	-7.70281	9.01936	3.93175e-18	5.89778e-17	30.3432	8.68075	-8.81679	-6.58883
AEBP1	1.51673	3.88557	9.01902	3.94228e-18	5.91115e-17	30.3406	8.68044	3.1272	4.64393
NEUROD1	-1.48808	4.71586	-9.00631	4.35631e-18	6.4972e-17	30.2423	-8.66908	5.4599	3.97183
RPS2P32	1.11753	-2.41716	9.00113	4.53724e-18	6.75598e-17	30.2022	8.66444	-2.97592	-1.85839
RP11-158M2.5	-1.59262	-1.5298	-8.99338	4.82179e-18	7.16238e-17	30.1423	-8.65751	-0.733492	-2.32611
KCNK4	-1.24722	1.56756	-8.9912	4.90494e-18	7.27673e-17	30.1255	-8.65556	2.19117	0.943953
AATK-AS1	-1.78435	-7.13933	-8.98883	4.99719e-18	7.40755e-17	30.1072	-8.65344	-6.24716	-8.0315
RP11-54O7.3	-1.14476	-0.634246	-8.98873	5.00077e-18	7.40985e-17	30.1065	-8.65335	-0.0618661	-1.20663
MXRA5	1.18926	-2.10876	8.97822	5.43045e-18	8.02368e-17	30.0253	8.64395	-2.70339	-1.51413
STC1	1.78919	-5.81681	8.9707	5.75996e-18	8.48989e-17	29.9673	8.63722	-6.71141	-4.92222
PODNL1	1.09485	-1.18079	8.97062	5.76347e-18	8.49163e-17	29.9667	8.63715	-1.72822	-0.63337
GMPR	1.06171	2.35621	8.96378	6.08065e-18	8.93725e-17	29.914	8.63102	1.82536	2.88707
SRRM4	-1.53651	4.28379	-8.96355	6.09171e-18	8.9499e-17	29.9122	-8.63081	5.05204	3.51553
EVC	1.04778	-0.18212	8.96038	6.24484e-18	9.16469e-17	29.8878	8.62797	-0.706008	0.341769
CXorf67	-1.28104	-2.50816	-8.95571	6.47692e-18	9.49289e-17	29.8519	-8.6238	-1.86764	-3.14868
DUSP8P3	-1.13836	-2.81851	-8.94862	6.84648e-18	1.00305e-16	29.7973	-8.61744	-2.24933	-3.38769
DLL3	-1.46893	5.73871	-8.94788	6.88615e-18	1.00846e-16	29.7916	-8.61678	6.47317	5.00425
IGF2BP3	2.41291	-3.92429	8.94778	6.89162e-18	1.00885e-16	29.7908	8.61669	-5.13075	-2.71784
RP11-401N18.1	-2.16197	-0.171881	-8.94734	6.91506e-18	1.01188e-16	29.7875	-8.6163	0.909104	-1.25287
IGFL3	2.26667	-7.53183	8.9419	7.21556e-18	1.05458e-16	29.7456	8.61143	-8.66516	-6.39849
PDIA2	-1.15723	2.02861	-8.93844	7.41331e-18	1.08304e-16	29.719	-8.60833	2.60722	1.44999
ARL14EPL	1.6947	-9.19503	8.9314	7.83235e-18	1.14198e-16	29.6649	8.60202	-10.0424	-8.34768
SLC8A2	-1.27365	4.78665	-8.93048	7.88865e-18	1.14972e-16	29.6578	-8.6012	5.42348	4.14983
RP11-218E20.3	1.48809	-3.29865	8.92983	7.92916e-18	1.1547e-16	29.6528	8.60061	-4.0427	-2.55461
LIPC	1.01197	-0.638634	8.9264	8.14419e-18	1.18507e-16	29.6264	8.59754	-1.14462	-0.132648
RP11-552D4.1	1.45271	2.20609	8.92129	8.47528e-18	1.23177e-16	29.5872	8.59297	1.47974	2.93244
CPLX2	-1.77952	6.01029	-8.92115	8.48467e-18	1.23265e-16	29.5861	-8.59284	6.90005	5.12053
LINC00319	-1.9167	-3.2612	-8.91717	8.75222e-18	1.26949e-16	29.5556	-8.58927	-2.30285	-4.21955
PON1	-1.39289	0.907116	-8.90661	9.5029e-18	1.374e-16	29.4746	-8.57981	1.60356	0.210672
GABRD	-1.36629	5.09204	-8.90295	9.77812e-18	1.41211e-16	29.4465	-8.57653	5.77519	4.4089
ADGRE3	1.93956	-8.10235	8.90057	9.96104e-18	1.43568e-16	29.4283	8.57439	-9.07214	-7.13257
CDH18	-1.45028	3.56757	-8.90034	9.97901e-18	1.4377e-16	29.4265	-8.57419	4.29271	2.84243
CSDC2	-1.2431	5.26304	-8.89913	1.00733e-17	1.45071e-16	29.4172	-8.5731	5.88459	4.64149
HOXC8	2.28291	-9.99084	8.89757	1.0197e-17	1.46737e-16	29.4052	8.5717	-11.1323	-8.84938
LEFTY2	2.06868	-3.02541	8.8974	1.02099e-17	1.46864e-16	29.404	8.57155	-4.05975	-1.99107
IFI44L	1.10168	2.71355	8.89162	1.06802e-17	1.53266e-16	29.3597	8.56637	2.16271	3.26439
RP6-91H8.3	1.39439	-9.08428	8.88631	1.1131e-17	1.59484e-16	29.319	8.5616	-9.78148	-8.38708
RP11-314B1.2	-1.74991	0.587167	-8.88447	1.12908e-17	1.61456e-16	29.305	-8.55996	1.46212	-0.287786
MARCH4	-1.72259	1.77197	-8.88048	1.16469e-17	1.66288e-16	29.2744	-8.55638	2.63326	0.910673
CPA6	1.91524	-8.8327	8.87503	1.21507e-17	1.73142e-16	29.2327	8.55149	-9.79032	-7.87508
CD19	1.20962	-4.39705	8.87456	1.2196e-17	1.73651e-16	29.2291	8.55106	-5.00186	-3.79224
RP11-315F22.1	-2.35165	-4.43784	-8.87071	1.25661e-17	1.78433e-16	29.1997	-8.54761	-3.26202	-5.61367
RP11-419K12.1	-2.48727	-6.00648	-8.87031	1.26054e-17	1.78921e-16	29.1966	-8.54725	-4.76285	-7.25012
RP11-478C6.6	-1.36849	-0.970832	-8.85675	1.40046e-17	1.97626e-16	29.093	-8.53509	-0.286589	-1.65507
AC108676.1	1.51006	-4.55625	8.85225	1.45021e-17	2.04489e-16	29.0587	8.53105	-5.31128	-3.80122
LINC01310	-1.11807	-2.71911	-8.84991	1.47678e-17	2.08155e-16	29.0408	-8.52895	-2.16007	-3.27814
CATSPER1	1.86664	-5.36843	8.84626	1.51921e-17	2.13887e-16	29.0129	8.52567	-6.30175	-4.43511
DLEC1	1.01604	-0.023667	8.84311	1.55676e-17	2.1892e-16	28.9889	8.52285	-0.531688	0.484354
C3orf52	1.73495	-3.61404	8.84036	1.5904e-17	2.23392e-16	28.9679	8.52037	-4.48152	-2.74656
KLRC4	-1.85207	-0.339724	-8.83927	1.6038e-17	2.25014e-16	28.9596	-8.5194	0.586311	-1.26576
KHDRBS2	-1.4903	0.110299	-8.83789	1.62114e-17	2.27272e-16	28.949	-8.51816	0.855448	-0.634849
FBXO39	2.19121	-4.75609	8.83097	1.71041e-17	2.39234e-16	28.8963	8.51194	-5.8517	-3.66049
RP11-783K16.10	-1.03656	1.65097	-8.8296	1.72864e-17	2.41599e-16	28.8859	-8.51071	2.16924	1.13269
DND1	-1.0898	-1.4871	-8.8229	1.82063e-17	2.53968e-16	28.8349	-8.5047	-0.942198	-2.03199
ADAMTS20	-2.44681	-4.14702	-8.82075	1.85127e-17	2.57847e-16	28.8184	-8.50277	-2.92361	-5.37042
CTAGE3P	-1.2572	-4.02601	-8.81633	1.91567e-17	2.66614e-16	28.7848	-8.4988	-3.39741	-4.65461
KLHDC7A	1.87704	-7.60915	8.81239	1.97498e-17	2.74658e-16	28.7548	8.49526	-8.54766	-6.67063
WISP1	1.48556	-3.16212	8.81019	2.00882e-17	2.79044e-16	28.7381	8.49328	-3.9049	-2.41934
RP1-288L1.5	-2.30221	-0.764355	-8.80915	2.02504e-17	2.81191e-16	28.7302	-8.49235	0.386748	-1.91546
RAB3C	-1.24567	2.06932	-8.80677	2.0626e-17	2.86188e-16	28.7121	-8.49021	2.69216	1.44649
CTD-2114J12.1	1.81445	-7.24763	8.80142	2.14976e-17	2.97828e-16	28.6714	8.4854	-8.15486	-6.34041
WI2-85898F10.1	-2.53151	-6.91391	-8.7961	2.23982e-17	3.09599e-16	28.631	-8.48063	-5.64816	-8.17966
PADI1	1.88591	-10.3256	8.79474	2.26364e-17	3.12772e-16	28.6206	8.4794	-11.2686	-9.38264
CTB-12O2.1	-1.72216	-3.78202	-8.79137	2.3233e-17	3.2061e-16	28.595	-8.47637	-2.92095	-4.6431
C16orf92	-1.91393	-2.763	-8.78862	2.37307e-17	3.27148e-16	28.5741	-8.4739	-1.80604	-3.71997
RP11-686D22.4	1.18761	-3.26594	8.78718	2.39952e-17	3.30544e-16	28.5632	8.47261	-3.85975	-2.67214
RP3-369A17.4	1.70784	-1.41594	8.78412	2.45687e-17	3.38061e-16	28.54	8.46986	-2.26986	-0.562017
KCNK5	2.0479	-6.78234	8.77796	2.57647e-17	3.54116e-16	28.4932	8.46432	-7.80629	-5.75839
LY9	2.04012	-7.55769	8.77445	2.64728e-17	3.63301e-16	28.4666	8.46116	-8.57775	-6.53763
TCF23	2.054	-8.18813	8.7668	2.80813e-17	3.84505e-16	28.4085	8.45428	-9.21513	-7.16113
HECW1	-1.13006	2.96365	-8.7629	2.89364e-17	3.95471e-16	28.379	-8.45078	3.52868	2.39862
AC004448.5	-1.52895	-1.38178	-8.75985	2.96241e-17	4.04414e-16	28.3559	-8.44804	-0.617304	-2.14625
CCR3	1.88523	-7.24264	8.75971	2.96559e-17	4.04697e-16	28.3549	8.44791	-8.18526	-6.30003
RP3-510D11.2	1.40566	-4.0962	8.74857	3.23114e-17	4.39127e-16	28.2705	8.43789	-4.79903	-3.39337
HLA-DRB6	1.66492	-1.12368	8.74605	3.29442e-17	4.4756e-16	28.2514	8.43562	-1.95614	-0.291224
C20orf197	1.2951	-4.57081	8.74007	3.44957e-17	4.67592e-16	28.2062	8.43024	-5.21836	-3.92326
CCR4	1.78239	-8.87398	8.73666	3.54109e-17	4.79462e-16	28.1804	8.42718	-9.76518	-7.98279
HMX1	-1.67444	-1.11049	-8.73618	3.55419e-17	4.80878e-16	28.1768	-8.42674	-0.273271	-1.94771
EN1	2.84455	-10.6369	8.73584	3.56356e-17	4.8188e-16	28.1742	8.42643	-12.0592	-9.21465
TEX40	-1.96814	-0.143227	-8.73296	3.64328e-17	4.922e-16	28.1524	-8.42384	0.840845	-1.1273
RP5-1086K13.1	1.51263	-7.99739	8.73188	3.67355e-17	4.96106e-16	28.1443	8.42288	-8.75371	-7.24108
LRTM2	-1.67149	2.86916	-8.729	3.75597e-17	5.06674e-16	28.1225	-8.42028	3.7049	2.03341
SSTR5	-2.06862	-2.43296	-8.72623	3.83672e-17	5.1661e-16	28.1015	-8.41778	-1.39865	-3.46727
AC097468.7	-2.35672	-0.0110042	-8.7211	3.99087e-17	5.36375e-16	28.0628	-8.41317	1.16735	-1.18936
LAX1	1.46567	-5.30935	8.71735	4.10722e-17	5.51606e-16	28.0345	8.4098	-6.04219	-4.57651
RP11-834C11.7	1.58518	-2.59294	8.7168	4.12458e-17	5.53733e-16	28.0304	8.4093	-3.38553	-1.80035
FAM87B	1.10692	-3.25266	8.71316	4.2414e-17	5.68787e-16	28.0029	8.40603	-3.80612	-2.6992
SNX22	-1.10041	2.7051	-8.70922	4.37167e-17	5.85611e-16	27.9731	-8.40247	3.2553	2.15489
CCDC8	1.0539	-1.13659	8.70869	4.38951e-17	5.87785e-16	27.9691	8.402	-1.66354	-0.60964
RP5-1097F14.3	-2.31838	-7.07259	-8.69862	4.74183e-17	6.31943e-16	27.8932	-8.39293	-5.91339	-8.23178
RAET1K	1.7886	-9.85341	8.69707	4.79846e-17	6.39024e-16	27.8815	8.39153	-10.7477	-8.95911
RP11-23J18.1	2.2326	-2.84674	8.69644	4.82147e-17	6.41853e-16	27.8768	8.39097	-3.96305	-1.73044
C6	2.22761	-5.03026	8.69578	4.84597e-17	6.44674e-16	27.8718	8.39037	-6.14407	-3.91646
GCSAM	1.64706	-5.48472	8.68934	5.09091e-17	6.75255e-16	27.8233	8.38458	-6.30825	-4.66119
AC104655.3	-1.03839	-0.395735	-8.68567	5.23599e-17	6.9374e-16	27.7957	-8.38127	0.12346	-0.91493
TRPC5OS	1.16246	-2.3939	8.68543	5.24582e-17	6.94789e-16	27.7939	8.38105	-2.97513	-1.81268
RP11-182J1.14	-1.43107	1.16085	-8.68014	5.46258e-17	7.21924e-16	27.754	-8.37628	1.87639	0.445318
RP11-503N18.1	1.32141	-1.51007	8.6753	5.6684e-17	7.47228e-16	27.7177	8.37193	-2.17078	-0.849367
RP11-728G15.1	-2.06226	2.09317	-8.66157	6.29568e-17	8.27225e-16	27.6144	-8.35955	3.1243	1.06204
SLC9A2	-1.50862	-1.24377	-8.64279	7.26649e-17	9.50671e-16	27.4734	-8.34262	-0.489458	-1.99808
WSCD2	-1.58019	2.60842	-8.64259	7.27731e-17	9.51541e-16	27.4719	-8.34244	3.39851	1.81832
NEUROD4	-2.40269	-3.8906	-8.63921	7.4672e-17	9.75178e-16	27.4466	-8.33939	-2.68926	-5.09195
IL1RN	1.54118	-2.31685	8.63845	7.51091e-17	9.80536e-16	27.4409	8.3387	-3.08744	-1.54626
KCNT1	-1.39084	2.83057	-8.63814	7.52861e-17	9.82494e-16	27.4386	-8.33843	3.52599	2.13515
RP11-8L8.2	1.45878	-3.77054	8.63412	7.76257e-17	1.0123e-15	27.4085	8.33481	-4.49992	-3.04115
RP4-669P10.19	-1.20068	0.219894	-8.63314	7.821e-17	1.01919e-15	27.4011	-8.33392	0.820235	-0.380448
G0S2	1.73788	-1.02071	8.6233	8.42979e-17	1.09539e-15	27.3274	8.32504	-1.88966	-0.151773
RP11-277P12.6	-1.44363	1.86036	-8.62034	8.62185e-17	1.11851e-15	27.3052	-8.32237	2.58218	1.13855
C6orf15	2.52414	-7.31556	8.6068	9.55768e-17	1.23491e-15	27.2039	8.31016	-8.57764	-6.05349
HOXC-AS2	1.96471	-9.60149	8.60346	9.80359e-17	1.26578e-15	27.1789	8.30714	-10.5838	-8.61913
RP4-669P10.16	-1.75253	-1.35838	-8.60093	9.99413e-17	1.28993e-15	27.16	-8.30486	-0.482117	-2.23464
C8orf4	1.0251	2.3627	8.59625	1.03556e-16	1.33422e-15	27.125	8.30064	1.85015	2.87525
CNTNAP2	-1.06104	3.38231	-8.59078	1.07951e-16	1.38888e-15	27.0842	-8.2957	3.91283	2.8518
SCRT2	-1.80846	3.11781	-8.58852	1.09819e-16	1.41141e-15	27.0673	-8.29366	4.02204	2.21358
FCRL6	1.43905	-4.00863	8.58478	1.1298e-16	1.45102e-15	27.0394	8.29028	-4.72816	-3.2891
RP11-626G11.4	1.53826	-3.38882	8.58077	1.16474e-16	1.49379e-15	27.0095	8.28666	-4.15795	-2.61969
TRBV19	2.39512	-8.09235	8.57999	1.17164e-16	1.50105e-15	27.0037	8.28596	-9.28991	-6.89479
DKFZP434H168	-1.30176	-2.68474	-8.57589	1.2087e-16	1.5469e-15	26.973	-8.28225	-2.03386	-3.33562
OSMR-AS1	2.18426	-5.37814	8.57368	1.22916e-16	1.57253e-15	26.9565	8.28025	-6.47027	-4.28601
PABPN1L	-1.94407	-6.94138	-8.57238	1.2413e-16	1.58695e-15	26.9469	-8.27908	-5.96935	-7.91342
PKIB	1.10256	-0.0990245	8.57135	1.25102e-16	1.59793e-15	26.9392	8.27815	-0.650303	0.452254
HOXC13	2.007	-10.6699	8.56785	1.28469e-16	1.63783e-15	26.9131	8.27499	-11.6734	-9.66638
THEMIS3P	1.52578	-8.53656	8.56061	1.35716e-16	1.72708e-15	26.8591	8.26845	-9.29945	-7.77367
DLGAP3	-1.01587	3.29559	-8.55831	1.38099e-16	1.75507e-15	26.842	-8.26637	3.80352	2.78765
MARCH11	-2.13623	-0.0305151	-8.55819	1.38219e-16	1.75598e-15	26.8412	-8.26627	1.0376	-1.09863
C2orf91	2.26768	-8.75307	8.55461	1.42021e-16	1.79989e-15	26.8145	8.26303	-9.88691	-7.61923
LINC00996	-1.64289	-3.86756	-8.5488	1.48403e-16	1.87685e-15	26.7713	-8.25778	-3.04611	-4.689
RP1-35C21.2	-2.51553	3.698	-8.54572	1.51905e-16	1.91915e-15	26.7483	-8.255	4.95576	2.44023
LIF	1.46549	-2.49211	8.54475	1.53029e-16	1.93201e-15	26.7411	8.25412	-3.22485	-1.75936
MYT1L	-1.77708	3.52889	-8.53998	1.58651e-16	1.99969e-15	26.7056	-8.24981	4.41743	2.64036
RP11-83C7.1	2.61814	-4.61337	8.53295	1.67301e-16	2.10055e-15	26.6534	8.24346	-5.92244	-3.3043
RP11-122L9.1	-2.11756	-4.53002	-8.53002	1.7105e-16	2.14392e-15	26.6316	-8.24081	-3.47124	-5.5888
LA16c-358B7.4	-1.02316	-3.98446	-8.51804	1.87255e-16	2.34139e-15	26.5427	-8.22997	-3.47288	-4.49604
HAND2	2.99179	-6.29974	8.51059	1.98073e-16	2.47072e-15	26.4874	8.22324	-7.79563	-4.80384
SPRR2G	-2.34577	-5.73364	-8.50735	2.02983e-16	2.52851e-15	26.4634	-8.22031	-4.56075	-6.90652
AP001891.1	-2.39186	-2.55267	-8.50696	2.03568e-16	2.53493e-15	26.4605	-8.21996	-1.35674	-3.7486
SHOX2	2.72714	-7.78298	8.50507	2.0649e-16	2.56956e-15	26.4465	8.21825	-9.14655	-6.41941
CTA-246H3.12	-1.2131	-3.09397	-8.50381	2.08472e-16	2.59334e-15	26.4371	-8.21711	-2.48742	-3.70052
GS1-72M22.1	-1.42013	0.308693	-8.50138	2.1232e-16	2.63767e-15	26.4192	-8.21491	1.01876	-0.40137
PABPC4L	1.05674	-4.59956	8.49993	2.14658e-16	2.66302e-15	26.4084	8.2136	-5.12793	-4.07119
APOBEC3H	1.41238	-4.69936	8.49694	2.19547e-16	2.72182e-15	26.3863	8.21089	-5.40555	-3.99317
RP11-84A19.3	2.70802	-7.91663	8.49287	2.26382e-16	2.80464e-15	26.3561	8.20721	-9.27064	-6.56262
CTC-548K16.1	2.46441	-6.43153	8.49155	2.28636e-16	2.83065e-15	26.3464	8.20602	-7.66374	-5.19932
RP11-254A24.2	-1.84631	-2.32383	-8.48806	2.34727e-16	2.9021e-15	26.3205	-8.20286	-1.40067	-3.24698
ALDH3A1	1.32907	-1.72543	8.48626	2.37932e-16	2.93974e-15	26.3072	8.20123	-2.38997	-1.0609
SAA1	3.12182	-6.76	8.4842	2.41661e-16	2.98278e-15	26.2919	8.19936	-8.32091	-5.19909
C9orf47	1.02636	-2.33498	8.48246	2.44832e-16	3.02089e-15	26.2791	8.1978	-2.84816	-1.8218
AC022182.3	1.10993	-3.3147	8.48164	2.46353e-16	3.03864e-15	26.273	8.19705	-3.86967	-2.75974
CTC-441N14.2	2.34323	-6.0067	8.47148	2.65917e-16	3.26888e-15	26.1979	8.18786	-7.17831	-4.83508
ULBP1	1.76157	-3.03855	8.46825	2.7245e-16	3.34355e-15	26.174	8.18494	-3.91933	-2.15776
CD52	1.06728	0.888586	8.46667	2.75715e-16	3.38134e-15	26.1623	8.1835	0.354944	1.42223
CDR1	-1.3546	-0.717574	-8.46424	2.80782e-16	3.44001e-15	26.1444	-8.18131	-0.0402765	-1.39487
ALOX12B	-1.51531	-1.40049	-8.45991	2.90069e-16	3.54544e-15	26.1125	-8.17739	-0.642829	-2.15814
GABRG2	-1.91184	4.43492	-8.45786	2.94572e-16	3.59927e-15	26.0973	-8.17553	5.39084	3.47899
HS3ST3B1	1.53039	-2.20663	8.45007	3.1231e-16	3.80452e-15	26.0398	8.16848	-2.97182	-1.44143
MFAP2	1.28025	-3.55051	8.44816	3.16828e-16	3.85312e-15	26.0257	8.16674	-4.19064	-2.91039
VSTM1	2.37887	-4.11673	8.44212	3.31509e-16	4.01959e-15	25.9812	8.16127	-5.30616	-2.9273
RP11-1055B8.2	-2.13418	-6.84696	-8.4364	3.46038e-16	4.19027e-15	25.939	-8.15609	-5.77987	-7.91405
AC015936.3	1.78296	1.59065	8.43539	3.48666e-16	4.21499e-15	25.9316	8.15518	0.699172	2.48213
FAM81B	2.45312	-2.15629	8.42903	3.65674e-16	4.41767e-15	25.8848	8.14942	-3.38286	-0.929732
RP11-230B22.1	1.01654	-0.348809	8.4285	3.67134e-16	4.43384e-15	25.8809	8.14894	-0.857079	0.15946
CACNA2D3	-1.03471	1.98492	-8.42781	3.69053e-16	4.45554e-15	25.8758	-8.14831	2.50227	1.46757
MSMP	1.26717	-1.32899	8.4235	3.8116e-16	4.59105e-15	25.844	8.1444	-1.96257	-0.6954
TRAV3	1.76927	-9.31751	8.42209	3.85193e-16	4.6335e-15	25.8337	8.14313	-10.2021	-8.43287
DRC7	1.19368	-1.45766	8.41963	3.92335e-16	4.7163e-15	25.8156	8.1409	-2.05451	-0.860822
DNAAF3	1.18716	0.0464481	8.41781	3.97741e-16	4.77972e-15	25.8022	8.13925	-0.54713	0.640026
KLRC3	-1.38639	0.872062	-8.41276	4.13042e-16	4.95542e-15	25.7651	-8.13468	1.56526	0.178865
TFPI	1.10861	0.763093	8.40848	4.26493e-16	5.10168e-15	25.7336	8.13079	0.208786	1.3174
CLIC6	1.85469	-5.41871	8.40476	4.38517e-16	5.2369e-15	25.7063	8.12742	-6.34605	-4.49137
RP11-713C5.1	-1.13522	2.63047	-8.40457	4.39132e-16	5.24253e-15	25.7049	-8.12725	3.19808	2.06286
C8orf34	1.2258	0.00412531	8.40204	4.47513e-16	5.3356e-15	25.6863	8.12496	-0.608772	0.617023
RP11-554A11.4	1.76159	-2.92021	8.39494	4.71904e-16	5.6101e-15	25.6342	8.11852	-3.80101	-2.03942
ACSL6	-1.09922	1.53789	-8.3805	5.25586e-16	6.21156e-15	25.5283	-8.10543	2.0875	0.988287
CTC-378H22.1	1.77092	-4.81693	8.3773	5.38291e-16	6.35553e-15	25.5048	8.10253	-5.7024	-3.93147
LINC01215	1.36929	-7.66697	8.37472	5.48739e-16	6.47679e-15	25.4859	8.10019	-8.35161	-6.98233
GATA5	-2.31501	-4.61963	-8.37304	5.55686e-16	6.54818e-15	25.4736	-8.09866	-3.46213	-5.77714
RP11-95O2.1	-1.2043	-0.102299	-8.37161	5.61628e-16	6.61393e-15	25.4631	-8.09736	0.499852	-0.70445
HOXC11	1.99585	-10.5245	8.36801	5.76892e-16	6.7849e-15	25.4368	8.0941	-11.5224	-9.52658
S100A9	1.30607	2.50364	8.36685	5.81921e-16	6.83302e-15	25.4282	8.09304	1.8506	3.15667
RP11-1263C18.1	-1.40753	1.84753	-8.35916	6.1619e-16	7.21681e-15	25.372	-8.08607	2.5513	1.14377
MMP9	1.9058	-5.2245	8.35713	6.25571e-16	7.31493e-15	25.3572	8.08423	-6.1774	-4.2716
CCL2	1.30242	4.01124	8.34731	6.73019e-16	7.84456e-15	25.2853	8.07532	3.36003	4.66245
MSX2P1	-2.24099	-4.17944	-8.3414	7.03241e-16	8.17852e-15	25.2422	-8.06995	-3.05895	-5.29994
CDH22	-1.15613	4.90553	-8.33824	7.1994e-16	8.35938e-15	25.2191	-8.06709	5.4836	4.32747
VCAM1	1.30947	1.86081	8.33516	7.36622e-16	8.54379e-15	25.1966	8.06429	1.20607	2.51554
ARSJ	1.05331	0.582673	8.33371	7.44613e-16	8.62388e-15	25.186	8.06297	0.0560207	1.10933
SCML4	1.67349	-3.22928	8.32963	7.67504e-16	8.88053e-15	25.1563	8.05927	-4.06602	-2.39253
AC072052.7	-1.1672	1.41534	-8.32556	7.91084e-16	9.13595e-15	25.1265	-8.05557	1.99893	0.831739
PKD1L1	1.03871	-3.14794	8.31717	8.41893e-16	9.68367e-15	25.0654	8.04795	-3.66729	-2.62859
RASEF	1.67122	-4.0511	8.30769	9.03185e-16	1.03681e-14	24.9963	8.03935	-4.88671	-3.2155
GDF15	1.31761	-2.29307	8.30627	9.12786e-16	1.0475e-14	24.9859	8.03805	-2.95187	-1.63426
RP11-24F11.2	2.07279	-5.45368	8.30009	9.55511e-16	1.09378e-14	24.941	8.03244	-6.49007	-4.41728
CYP19A1	1.1205	-4.0234	8.29991	9.56804e-16	1.09457e-14	24.9397	8.03228	-4.58365	-3.46314
SP7	-1.05473	-3.65913	-8.29912	9.62379e-16	1.1006e-14	24.934	-8.03156	-3.13176	-4.18649
AZU1	-1.43846	-1.37793	-8.29203	1.01427e-15	1.1574e-14	24.8824	-8.02512	-0.658701	-2.09716
PAUPAR	1.73086	-6.13692	8.28398	1.07651e-15	1.2246e-14	24.8239	8.01781	-7.00235	-5.27149
TRBV29-1	2.45784	-8.85664	8.28296	1.08469e-15	1.23352e-14	24.8164	8.01687	-10.0856	-7.62772
SYN1	-1.19049	6.89795	-8.2763	1.13943e-15	1.29312e-14	24.7681	-8.01082	7.4932	6.3027
NYAP2	-2.01854	-1.04659	-8.27275	1.16969e-15	1.32562e-14	24.7423	-8.0076	-0.0373143	-2.05586
GFAP	1.3186	13.94	8.26485	1.24002e-15	1.40359e-14	24.6849	8.00041	13.2807	14.5993
TRBV4-2	1.82341	-9.2441	8.26191	1.26723e-15	1.43261e-14	24.6636	7.99774	-10.1558	-8.33239
RP11-561B11.6	-2.55699	-3.14902	-8.24856	1.39839e-15	1.57453e-14	24.5669	-7.9856	-1.87053	-4.42752
RP11-84C10.4	-1.30043	-2.37029	-8.24764	1.40794e-15	1.58448e-14	24.5602	-7.98476	-1.72008	-3.02051
KLRK1	-1.03155	0.0062136	-8.24136	1.47459e-15	1.65521e-14	24.5148	-7.97905	0.52199	-0.509563
PLEKHG6	1.75399	-4.37501	8.23796	1.51199e-15	1.69563e-14	24.4902	7.97596	-5.252	-3.49801
CTD-2357A8.3	2.02587	-8.27083	8.23113	1.59003e-15	1.77931e-14	24.4407	7.96974	-9.28376	-7.25789
KRT18	1.23145	-4.05175	8.22935	1.61103e-15	1.80131e-14	24.4278	7.96812	-4.66747	-3.43602
AC003003.5	1.36075	-5.01135	8.22933	1.61117e-15	1.80131e-14	24.4278	7.96811	-5.69173	-4.33097
RP11-174J11.1	-1.66632	-2.78759	-8.22791	1.6282e-15	1.81812e-14	24.4174	-7.96681	-1.95443	-3.62075
TRAV12-2	2.17257	-7.9525	8.22579	1.65376e-15	1.84609e-14	24.4021	7.96489	-9.03879	-6.86622
RPSAP52	1.84731	-10.0224	8.2251	1.66217e-15	1.85491e-14	24.3971	7.96426	-10.946	-9.09873
IMPA1P	1.95775	-8.37559	8.22257	1.69339e-15	1.88917e-14	24.3789	7.96196	-9.35446	-7.39671
RP11-220C2.1	-1.7807	-0.593819	-8.2191	1.73714e-15	1.93442e-14	24.3538	-7.9588	0.296531	-1.48417
ARHGDIG	-1.09552	5.49148	-8.21798	1.75155e-15	1.94934e-14	24.3457	-7.95778	6.03924	4.94372
CTD-2207P18.1	2.08388	-8.44842	8.21673	1.76774e-15	1.9667e-14	24.3367	7.95664	-9.49036	-7.40648
NLRP12	1.4326	-5.66438	8.21153	1.83659e-15	2.04205e-14	24.2991	7.95191	-6.38068	-4.94808
AC009227.2	-1.77083	-4.23355	-8.21112	1.84218e-15	2.04764e-14	24.2962	-7.95153	-3.34814	-5.11897
RP11-245J24.1	-2.35902	4.2717	-8.20857	1.87698e-15	2.08442e-14	24.2778	-7.94921	5.4512	3.09219
CA15P1	-2.15954	-5.48769	-8.2055	1.91973e-15	2.13059e-14	24.2557	-7.94642	-4.40792	-6.56745
FKBP5	1.09214	3.25851	8.20203	1.96933e-15	2.18232e-14	24.2306	7.94326	2.71244	3.80458
MAGEB17	1.59567	-5.03703	8.2009	1.98572e-15	2.19914e-14	24.2225	7.94223	-5.83486	-4.23919
CYP1A1	-1.38717	-1.85834	-8.19898	2.01393e-15	2.22971e-14	24.2086	-7.94048	-1.16476	-2.55192
RP11-474P2.6	-1.05188	-5.80372	-8.19821	2.02534e-15	2.23961e-14	24.2031	-7.93978	-5.27778	-6.32966
RP11-455O6.9	-1.39231	-2.01132	-8.19464	2.0791e-15	2.29767e-14	24.1773	-7.93653	-1.31516	-2.70748
RETN	2.49644	-6.70901	8.19312	2.10241e-15	2.32202e-14	24.1664	7.93515	-7.95723	-5.46079
CA10	-1.26396	5.73609	-8.18863	2.17277e-15	2.39392e-14	24.1341	-7.93106	6.36807	5.10411
RP11-54O7.1	-1.43714	-0.989123	-8.18111	2.296e-15	2.51676e-14	24.0799	-7.92421	-0.270555	-1.70769
RP13-270P17.3	1.03004	-2.83711	8.18101	2.29766e-15	2.51782e-14	24.0792	7.92412	-3.35213	-2.32208
USP30-AS1	1.87158	-4.85965	8.1807	2.30291e-15	2.52129e-14	24.0769	7.92384	-5.79543	-3.92386
RP1-240B8.3	-2.08231	-1.56601	-8.17709	2.36453e-15	2.58488e-14	24.051	-7.92055	-0.524858	-2.60717
FPR3	1.47384	-2.15141	8.17378	2.42273e-15	2.64374e-14	24.0271	7.91753	-2.88833	-1.41449
RP11-44D5.1	-1.33003	-0.448225	-8.16748	2.5371e-15	2.7622e-14	23.9818	-7.91179	0.216788	-1.11324
CEACAM4	1.39001	-5.16755	8.16053	2.66938e-15	2.90247e-14	23.9319	7.90546	-5.86256	-4.47254
OCIAD2	1.03949	2.14628	8.15606	2.758e-15	2.99524e-14	23.8998	7.90139	1.62654	2.66603
RP1-310O13.13	-2.28127	-0.389758	-8.14692	2.94873e-15	3.19666e-14	23.8342	-7.89306	0.750878	-1.53039
RP11-381O6.1	-1.60458	-3.34507	-8.1462	2.96416e-15	3.21149e-14	23.829	-7.89241	-2.54278	-4.14736
IGHA1	2.40285	-2.5085	8.14404	3.0114e-15	3.25953e-14	23.8135	7.89043	-3.70993	-1.30708
KMO	1.4994	-0.772857	8.14318	3.03028e-15	3.27727e-14	23.8074	7.88965	-1.52256	-0.0231567
RBP1	1.20571	2.46677	8.14157	3.06614e-15	3.31311e-14	23.7958	7.88818	1.86391	3.06962
TPRG1-AS1	1.38722	-2.67734	8.14013	3.09867e-15	3.34726e-14	23.7855	7.88687	-3.37095	-1.98373
KLRC2	-1.94488	2.242	-8.13832	3.1398e-15	3.38968e-14	23.7725	-7.88522	3.21444	1.26956
HSH2D	1.74265	-6.34201	8.13737	3.16161e-15	3.4112e-14	23.7657	7.88436	-7.21333	-5.47068
STAC	1.6248	-3.38621	8.1344	3.23099e-15	3.484e-14	23.7444	7.88165	-4.19861	-2.57382
RP11-439I14.1	2.63104	-3.83336	8.13169	3.29554e-15	3.5515e-14	23.725	7.87917	-5.14888	-2.51784
SLAMF7	1.79738	-6.13406	8.12922	3.35542e-15	3.61496e-14	23.7073	7.87692	-7.03275	-5.23538
VIPR2	-1.3594	3.49281	-8.12842	3.37494e-15	3.63492e-14	23.7016	-7.8762	4.17251	2.81311
PCDH11X	-1.48526	-0.217622	-8.12433	3.47707e-15	3.74049e-14	23.6723	-7.87247	0.525008	-0.960252
SLC7A14	-1.07054	1.62054	-8.12344	3.49988e-15	3.7617e-14	23.6659	-7.87165	2.15581	1.08527
XXbac-B33L19.4	-2.40668	-4.38773	-8.1189	3.6176e-15	3.88479e-14	23.6334	-7.86751	-3.18439	-5.59106
RP11-810K23.6	-2.38494	-3.51723	-8.11775	3.64802e-15	3.91399e-14	23.6252	-7.86647	-2.32476	-4.7097
FAM83G	1.22461	-4.11345	8.11737	3.65801e-15	3.92356e-14	23.6225	7.86612	-4.72575	-3.50114
CTD-2555K7.3	-1.91697	-6.32659	-8.11535	3.71247e-15	3.97846e-14	23.608	-7.86427	-5.3681	-7.28507
CTC-548K16.2	2.0177	-8.19097	8.11381	3.75414e-15	4.02193e-14	23.5971	7.86288	-9.19982	-7.18212
RP3-395M20.2	-2.4247	-7.48929	-8.11343	3.76467e-15	4.03202e-14	23.5943	-7.86252	-6.27694	-8.70164
RP11-159H10.3	-1.42854	0.0636558	-8.10791	3.91918e-15	4.18767e-14	23.5548	-7.85749	0.777928	-0.650616
HIST1H2AG	1.36439	-5.00461	8.09793	4.21437e-15	4.48466e-14	23.4835	7.84838	-5.68681	-4.32242
RP3-403A15.1	-2.07347	-3.73385	-8.09559	4.2867e-15	4.5563e-14	23.4668	-7.84625	-2.69712	-4.77058
TFCP2L1	1.44584	-1.86069	8.09106	4.43015e-15	4.70055e-14	23.4345	7.84212	-2.58361	-1.13777
CST6	2.20955	-7.15014	8.08936	4.48514e-15	4.75475e-14	23.4224	7.84057	-8.25491	-6.04536
RP11-573D15.8	2.27186	-7.51212	8.08671	4.57232e-15	4.84153e-14	23.4035	7.83815	-8.64805	-6.37619
LOXL1-AS1	1.49874	-4.12236	8.08369	4.67373e-15	4.9446e-14	23.382	7.83539	-4.87173	-3.373
HOXC-AS1	2.32312	-10.1156	8.0821	4.72823e-15	4.99936e-14	23.3706	7.83394	-11.2772	-8.95403
RPRM	-1.01709	5.45117	-8.08027	4.79129e-15	5.06456e-14	23.3576	-7.83227	5.95971	4.94262
ST8SIA2	-1.57412	-1.47271	-8.07806	4.86884e-15	5.14504e-14	23.3418	-7.83025	-0.685653	-2.25977
ADH4	1.70331	-6.72253	8.06615	5.30831e-15	5.58676e-14	23.257	7.81938	-7.57418	-5.87087
TACR1	-1.24463	0.806855	-8.06591	5.31779e-15	5.59512e-14	23.2552	-7.81916	1.42917	0.184538
AC079586.1	1.6067	-8.35267	8.06545	5.33528e-15	5.61028e-14	23.252	7.81874	-9.15602	-7.54932
HOXB8	2.06819	-9.42499	8.06279	5.43955e-15	5.71498e-14	23.233	7.81631	-10.4591	-8.3909
RP11-177G23.1	-1.12804	-2.51887	-8.06139	5.49505e-15	5.76996e-14	23.223	-7.81503	-1.95485	-3.08289
SYT4	-1.59332	4.01437	-8.05348	5.81909e-15	6.09265e-14	23.1668	-7.80781	4.81104	3.21771
ZNF732	-1.07426	-4.00462	-8.05055	5.94402e-15	6.2181e-14	23.1459	-7.80513	-3.46749	-4.54175
SDC4	1.18869	3.86273	8.04798	6.05544e-15	6.32558e-14	23.1277	7.80279	3.26838	4.45708
VENTX	1.18582	-3.70808	8.04499	6.18821e-15	6.46056e-14	23.1064	7.80005	-4.30099	-3.11517
GPR55	1.19356	-2.6476	8.04387	6.2382e-15	6.51089e-14	23.0985	7.79904	-3.24437	-2.05082
RP11-569G13.2	-1.41213	-3.50515	-8.04309	6.27363e-15	6.54411e-14	23.0929	-7.79832	-2.79909	-4.21121
HOXA11	2.74773	-9.1998	8.0333	6.73389e-15	6.9902e-14	23.0235	7.78938	-10.5737	-7.82594
GLYATL1P1	1.25628	-9.46714	8.02959	6.91725e-15	7.17645e-14	22.9971	7.78598	-10.0953	-8.839
RP1-102E24.8	1.42663	-6.03921	8.02798	6.99823e-15	7.25633e-14	22.9857	7.78451	-6.75252	-5.32589
AC004158.1	-1.7128	-1.86873	-8.02784	7.005e-15	7.26129e-14	22.9847	-7.78439	-1.01233	-2.72513
CR392000.1	1.7762	-6.64497	8.02531	7.13445e-15	7.38917e-14	22.9667	7.78208	-7.53307	-5.75687
TRG-AS1	1.27912	-6.36156	8.02247	7.28248e-15	7.52964e-14	22.9466	7.77948	-7.00112	-5.722
LINC01150	2.28235	-3.74647	8.02203	7.30524e-15	7.55103e-14	22.9435	7.77908	-4.88764	-2.60529
INHBA-AS1	-1.61781	-0.447954	-8.01774	7.53528e-15	7.78218e-14	22.9131	-7.77516	0.360951	-1.25686
RP11-17E3.1	-2.00458	-4.52038	-8.01615	7.62249e-15	7.87002e-14	22.9018	-7.7737	-3.51809	-5.52267
ESM1	1.87918	-5.76404	8.01553	7.65629e-15	7.90268e-14	22.8974	7.77314	-6.70363	-4.82444
TMEM61	2.25586	-5.69307	8.0125	7.82587e-15	8.07086e-14	22.8759	7.77037	-6.821	-4.56514
CELA1	1.89205	-7.48924	8.01194	7.85748e-15	8.10117e-14	22.872	7.76986	-8.43527	-6.54321
RP11-44D5.2	-1.85952	-2.70339	-8.01075	7.92555e-15	8.16211e-14	22.8635	-7.76876	-1.77363	-3.63315
RP11-1398P2.1	1.10887	-3.95393	8.0097	7.98572e-15	8.21943e-14	22.8561	7.76781	-4.50836	-3.39949
TRBV27	2.1407	-10.6309	8.00368	8.34009e-15	8.57206e-14	22.8135	7.7623	-11.7013	-9.56057
RBM46	1.79176	-7.05335	8.00039	8.53989e-15	8.77247e-14	22.7902	7.7593	-7.94923	-6.15746
RP11-96C23.13	-1.2257	-4.08256	-7.99676	8.76664e-15	8.99525e-14	22.7645	-7.75598	-3.46971	-4.69541
RP3-395M20.12	-1.20261	-0.230521	-7.99605	8.81146e-15	9.03869e-14	22.7595	-7.75533	0.370785	-0.831827
NPM1P25	1.23764	-2.6942	7.99522	8.86439e-15	9.08787e-14	22.7536	7.75457	-3.31302	-2.07538
LEF1-AS1	1.00558	-2.65333	7.98984	9.21444e-15	9.42504e-14	22.7156	7.74965	-3.15613	-2.15054
AC018816.3	2.34733	-5.71088	7.98924	9.25451e-15	9.45707e-14	22.7114	7.7491	-6.88454	-4.53721
LRRN4	-1.3011	-4.61275	-7.98442	9.58149e-15	9.78177e-14	22.6773	-7.74469	-3.9622	-5.2633
KIR2DL4	1.86245	-7.04541	7.98058	9.84962e-15	1.00414e-13	22.6502	7.74118	-7.97663	-6.11418
TMEM220-AS1	1.21797	-0.436474	7.97457	1.02848e-14	1.04734e-13	22.6078	7.73568	-1.04546	0.172513
CLECL1	1.7218	-3.93914	7.96782	1.0796e-14	1.09602e-13	22.5602	7.72951	-4.80004	-3.07824
GS1-39E22.2	-2.5172	-1.66426	-7.96699	1.08609e-14	1.10231e-13	22.5543	-7.72875	-0.405666	-2.92286
MUC6	-1.31993	-5.98628	-7.96587	1.09487e-14	1.11091e-13	22.5464	-7.72772	-5.32632	-6.64625
RP11-161M6.3	-1.93168	-3.26336	-7.96504	1.10141e-14	1.11723e-13	22.5406	-7.72697	-2.29752	-4.2292
VGLL2	2.04244	-8.42668	7.96403	1.10941e-14	1.12409e-13	22.5335	7.72604	-9.4479	-7.40547
LUCAT1	1.95079	-8.18282	7.9635	1.11367e-14	1.1281e-13	22.5297	7.72556	-9.15822	-7.20742
GRIP1	-1.06526	0.666161	-7.96133	1.13112e-14	1.14482e-13	22.5144	-7.72357	1.19879	0.13353
MAOB	1.43455	5.14241	7.95313	1.19973e-14	1.21157e-13	22.4566	7.71607	4.42514	5.85969
LHX3	-2.09757	-4.36682	-7.94866	1.23881e-14	1.24827e-13	22.4252	-7.71198	-3.31803	-5.41561
RP11-31E13.2	2.28423	-6.51267	7.94273	1.29266e-14	1.2993e-13	22.3834	7.70655	-7.65478	-5.37055
HLA-DPB2	1.95399	-4.72056	7.93991	1.31907e-14	1.32401e-13	22.3636	7.70397	-5.69755	-3.74356
LINC01198	2.68054	-12.4324	7.93331	1.38294e-14	1.38507e-13	22.3172	7.69792	-13.7727	-11.0921
RP11-803D5.1	1.42623	-9.24977	7.92693	1.44755e-14	1.4462e-13	22.2724	7.69209	-9.96289	-8.53665
GLYCTK-AS1	-1.03857	-0.165616	-7.92382	1.48012e-14	1.47672e-13	22.2506	-7.68924	0.35367	-0.684902
CD8A	1.03645	-1.87404	7.9203	1.51798e-14	1.51366e-13	22.2258	7.68601	-2.39227	-1.35582
CELF4	-1.2106	4.50695	-7.91827	1.5401e-14	1.53488e-13	22.2116	-7.68416	5.11225	3.90165
RBFOX3	-1.47788	4.22007	-7.91812	1.54178e-14	1.53613e-13	22.2105	-7.68402	4.95901	3.48113
LA16c-380H5.2	-2.00905	-3.6372	-7.91456	1.58159e-14	1.57451e-13	22.1855	-7.68075	-2.63267	-4.64172
AL022344.7	-1.39047	-2.31793	-7.91398	1.58809e-14	1.58011e-13	22.1815	-7.68023	-1.6227	-3.01317
KLRD1	1.00039	-4.30195	7.91274	1.60225e-14	1.59333e-13	22.1728	7.67909	-4.80214	-3.80175
CHRM1	-1.36655	4.8483	-7.91018	1.63186e-14	1.62101e-13	22.1548	-7.67674	5.53157	4.16503
RP11-219G17.4	1.49955	-11.2482	7.90383	1.70753e-14	1.6934e-13	22.1103	7.67093	-11.9979	-10.4984
RP11-540A21.2	1.43284	-7.43971	7.90356	1.71083e-14	1.69621e-13	22.1084	7.67068	-8.15613	-6.72328
RGS1	1.24161	3.64796	7.90345	1.71221e-14	1.69712e-13	22.1076	7.67058	3.02715	4.26876
P2RY2	1.57003	-5.04552	7.9026	1.72263e-14	1.70652e-13	22.1017	7.6698	-5.83054	-4.26051
HOXD11	2.55528	-9.82166	7.90124	1.73942e-14	1.72268e-13	22.0922	7.66856	-11.0993	-8.54402
CTD-2555A7.2	-1.30459	-0.807616	-7.89782	1.7825e-14	1.76343e-13	22.0682	-7.66542	-0.155321	-1.45991
IL13RA2	1.83121	-2.44159	7.89473	1.82221e-14	1.80076e-13	22.0465	7.66259	-3.3572	-1.52599
IGLC2	2.84561	-2.82026	7.89407	1.83079e-14	1.80804e-13	22.0419	7.66199	-4.24306	-1.39745
RP11-108K14.12	-1.68023	-2.92726	-7.89371	1.83556e-14	1.81199e-13	22.0394	-7.66165	-2.08714	-3.76738
GJD2	-1.99707	0.505619	-7.88854	1.90449e-14	1.87647e-13	22.0032	-7.65692	1.50415	-0.492916
FGF20	1.06176	-0.850057	7.88761	1.91722e-14	1.8885e-13	21.9967	7.65606	-1.38094	-0.319177
FGF9	-1.16364	0.511623	-7.88603	1.93889e-14	1.9083e-13	21.9857	-7.65462	1.09345	-0.0701994
CCT7P2	-1.94855	-1.3014	-7.8854	1.94763e-14	1.91588e-13	21.9812	-7.65404	-0.327126	-2.27567
TAGLN2P1	1.97821	-3.01337	7.88482	1.95576e-14	1.92334e-13	21.9772	7.6535	-4.00248	-2.02426
RP4-566L20.1	-2.37687	-6.58661	-7.88166	2.00032e-14	1.96294e-13	21.9551	-7.65061	-5.39817	-7.77504
RP11-508O18.1	-1.99606	-4.10631	-7.87451	2.10481e-14	2.05937e-13	21.9051	-7.64406	-3.10828	-5.10434
MS4A4E	1.52663	-6.50527	7.87108	2.1568e-14	2.10628e-13	21.8812	7.64092	-7.26858	-5.74196
RP4-694A7.2	1.87172	-8.02584	7.86879	2.19237e-14	2.13872e-13	21.8651	7.63881	-8.9617	-7.08998
RP1-269M15.3	-1.56303	2.50159	-7.85758	2.37434e-14	2.31005e-13	21.7869	-7.62854	3.28311	1.72008
C1RL-AS1	1.34645	-2.89675	7.85716	2.38147e-14	2.31637e-13	21.784	7.62815	-3.56998	-2.22353
CTB-187M2.2	-1.83867	-1.51445	-7.85608	2.39977e-14	2.33355e-13	21.7764	-7.62716	-0.59512	-2.43379
RP5-899E9.1	1.73219	-7.22348	7.84543	2.58845e-14	2.51166e-13	21.7022	7.6174	-8.08957	-6.35738
RP11-742B18.1	1.81803	-9.75593	7.84421	2.61103e-14	2.5329e-13	21.6937	7.61627	-10.6649	-8.84692
KCNB2	-1.99575	-0.300155	-7.84156	2.6607e-14	2.57833e-13	21.6752	-7.61384	0.697722	-1.29803
RP4-647J21.1	1.24588	-4.46616	7.8389	2.71142e-14	2.6233e-13	21.6567	7.6114	-5.0891	-3.84322
RP11-116O18.1	-1.50262	0.771513	-7.83379	2.81158e-14	2.71732e-13	21.6211	-7.60671	1.52283	0.020201
RP11-588G21.2	-1.47359	-1.18798	-7.83329	2.82158e-14	2.72625e-13	21.6176	-7.60625	-0.451189	-1.92478
RP11-362F19.3	2.28728	-4.71509	7.83195	2.84836e-14	2.7514e-13	21.6083	7.60503	-5.85873	-3.57145
ZNF683	1.79468	-8.9659	7.82924	2.9038e-14	2.80272e-13	21.5894	7.60254	-9.86324	-8.06856
PCDH15	-1.36987	3.66643	-7.82477	2.99724e-14	2.89061e-13	21.5584	-7.59844	4.35137	2.9815
RHOD	1.0607	-1.20895	7.82269	3.04172e-14	2.93119e-13	21.5439	7.59653	-1.7393	-0.678601
CATIP-AS1	1.99642	-5.69803	7.82246	3.0468e-14	2.9353e-13	21.5423	7.59632	-6.69624	-4.69982
MSLN	1.34162	-1.92944	7.81529	3.20546e-14	3.08164e-13	21.4925	7.58974	-2.60025	-1.25863
FAM3D	1.90904	-7.31442	7.80495	3.44887e-14	3.30258e-13	21.4207	7.58025	-8.26894	-6.3599
TSPAN2	1.02468	-2.90675	7.80315	3.4931e-14	3.34054e-13	21.4082	7.5786	-3.41909	-2.39441
RP11-145M4.3	2.04109	-7.61388	7.80285	3.50053e-14	3.34677e-13	21.4061	7.57832	-8.63443	-6.59334
LINC01385	1.85445	-7.97453	7.79918	3.59268e-14	3.43307e-13	21.3806	7.57495	-8.90175	-7.0473
SSTR1	-1.5157	2.76324	-7.79603	3.67361e-14	3.50856e-13	21.3588	-7.57206	3.52109	2.00539
IQSEC3	-1.26576	2.65856	-7.79375	3.73318e-14	3.56359e-13	21.343	-7.56997	3.29144	2.02568
MOCOS	1.23614	-4.2874	7.79299	3.75323e-14	3.58085e-13	21.3378	7.56927	-4.90547	-3.66933
ZNF492	-1.42324	-4.72006	-7.78785	3.89213e-14	3.70367e-13	21.3021	-7.56455	-4.00843	-5.43168
CTNNAP1	1.1372	-7.94676	7.78737	3.90549e-14	3.71541e-13	21.2988	7.5641	-8.51536	-7.37816
GPR17	-1.35025	4.86618	-7.78144	4.0723e-14	3.86906e-13	21.2578	-7.55866	5.54131	4.19106
CH507-152C13.6	1.26229	-7.59566	7.76684	4.51424e-14	4.27112e-13	21.1567	7.54525	-8.22681	-6.96452
AP001631.10	1.26229	-7.59566	7.76684	4.51424e-14	4.27112e-13	21.1567	7.54525	-8.22681	-6.96452
FNDC1	1.65856	-4.23741	7.76606	4.53903e-14	4.29346e-13	21.1513	7.54454	-5.06669	-3.40813
TAS1R1	1.29964	-3.62241	7.7654	4.56022e-14	4.31126e-13	21.1468	7.54393	-4.27223	-2.97259
GDNF	-1.12353	-2.5742	-7.76234	4.65956e-14	4.40061e-13	21.1256	-7.54112	-2.01244	-3.13596
CTD-2521M24.4	1.60682	-5.54297	7.76201	4.67058e-14	4.40874e-13	21.1233	7.54081	-6.34638	-4.73955
CISTR	-1.44255	1.27452	-7.76169	4.68121e-14	4.41648e-13	21.1211	-7.54051	1.9958	0.553247
CH507-42P11.6	-2.14954	-3.00142	-7.76025	4.729e-14	4.45644e-13	21.1111	-7.53919	-1.92665	-4.07619
CDH9	-1.63945	2.61674	-7.76022	4.72968e-14	4.45644e-13	21.111	-7.53917	3.43646	1.79701
IL6	1.50252	-1.41893	7.75735	4.82652e-14	4.54182e-13	21.0911	7.53653	-2.17019	-0.667672
RP11-362F19.1	2.05664	-5.99847	7.75694	4.84022e-14	4.55267e-13	21.0883	7.53616	-7.02679	-4.97015
FOXD2	1.19002	-6.1425	7.75693	4.84056e-14	4.55267e-13	21.0883	7.53615	-6.73751	-5.54749
SNCB	-1.43026	7.25165	-7.75634	4.86091e-14	4.57064e-13	21.0842	-7.5356	7.96678	6.53652
HAR1A	-1.17325	-4.50133	-7.75545	4.89148e-14	4.59582e-13	21.078	-7.53478	-3.91471	-5.08796
GBP6	1.60181	-5.50397	7.75257	4.99147e-14	4.68735e-13	21.0582	7.53214	-6.30488	-4.70306
RP11-7I15.4	2.01864	-8.41774	7.74876	5.1272e-14	4.80862e-13	21.0319	7.52864	-9.42706	-7.40842
LINC00880	1.69632	-4.04824	7.74829	5.14428e-14	4.82215e-13	21.0286	7.5282	-4.8964	-3.20008
LINC01127	1.22082	-3.28959	7.74638	5.21405e-14	4.88378e-13	21.0154	7.52644	-3.9	-2.67919
GLRA1	-2.11497	-8.05905	-7.73854	5.50951e-14	5.14598e-13	20.9613	-7.51924	-7.00157	-9.11654
RP4-555D20.2	-1.05062	-0.241261	-7.73788	5.5349e-14	5.16837e-13	20.9568	-7.51864	0.284049	-0.766572
G6PC	-1.67044	-5.09966	-7.73247	5.74955e-14	5.36193e-13	20.9195	-7.51366	-4.26444	-5.93488
RP11-435O5.7	1.80763	-9.59764	7.73078	5.81808e-14	5.42306e-13	20.9079	7.51211	-10.5015	-8.69383
SIGLEC22P	1.86033	-3.77686	7.71538	6.4826e-14	6.01068e-13	20.8019	7.49795	-4.70703	-2.8467
GRM4	-1.34122	-2.45962	-7.70984	6.7394e-14	6.24033e-13	20.7638	-7.49285	-1.78901	-3.13022
AF064858.6	1.64567	-3.57993	7.70397	7.02231e-14	6.49744e-13	20.7235	7.48745	-4.40277	-2.7571
CTD-2228A4.1	-2.23956	-0.155294	-7.70295	7.07265e-14	6.53727e-13	20.7165	-7.48651	0.964486	-1.27507
CTB-1I21.1	-2.16307	-1.09888	-7.70122	7.1588e-14	6.61019e-13	20.7046	-7.48493	-0.0173513	-2.18042
POSTN	2.29278	-2.77613	7.69749	7.34812e-14	6.77184e-13	20.679	7.4815	-3.92253	-1.62974
RP11-212I21.4	1.305	-5.78597	7.69669	7.38942e-14	6.80761e-13	20.6735	7.48076	-6.43847	-5.13346
RP11-219B4.5	1.91518	-7.30632	7.69639	7.40526e-14	6.82048e-13	20.6714	7.48048	-8.26392	-6.34873
C1orf110	1.93405	-2.09223	7.6953	7.46192e-14	6.87092e-13	20.6639	7.47948	-3.05925	-1.1252
RP11-531A24.3	-1.87871	-1.78565	-7.69524	7.465e-14	6.87203e-13	20.6635	-7.47942	-0.846297	-2.72501
RP11-632P5.1	-1.72053	-0.450126	-7.6937	7.54592e-14	6.943e-13	20.653	-7.47801	0.410141	-1.31039
HTR2A	-1.03297	4.82581	-7.68144	8.22186e-14	7.54209e-13	20.5689	-7.46672	5.34229	4.30932
MKRN3-AS1	-1.50299	0.318686	-7.68037	8.28361e-14	7.59681e-13	20.5615	-7.46573	1.07018	-0.432811
KRTAP5-7	-1.2674	-4.77328	-7.67992	8.30947e-14	7.61861e-13	20.5585	-7.46532	-4.13958	-5.40698
C1orf158	2.34394	-5.09218	7.67658	8.5055e-14	7.79051e-13	20.5356	7.46225	-6.26415	-3.92021
LGALS9C	1.82336	-8.67895	7.67579	8.55275e-14	7.83182e-13	20.5302	7.46152	-9.59063	-7.76727
RP11-643G16.4	-1.1315	-4.87046	-7.66899	8.96858e-14	8.19419e-13	20.4836	-7.45527	-4.30471	-5.43621
KRT222	-1.74097	1.43172	-7.66822	9.01725e-14	8.23647e-13	20.4783	-7.45455	2.3022	0.56123
ARHGAP19-SLIT1	-1.24549	-2.09736	-7.66807	9.02686e-14	8.24317e-13	20.4773	-7.45441	-1.47462	-2.72011
S100A8	1.22487	1.64865	7.66613	9.14938e-14	8.35075e-13	20.4641	7.45264	1.03622	2.26109
NAT16	-1.11619	1.47558	-7.66551	9.18968e-14	8.38346e-13	20.4598	-7.45206	2.03368	0.917487
LINC00908	1.89003	-9.44297	7.66199	9.41763e-14	8.58496e-13	20.4358	7.44882	-10.388	-8.49796
C1orf194	1.03504	2.76182	7.66061	9.50926e-14	8.66415e-13	20.4263	7.44755	2.2443	3.27934
RP13-20L14.1	-2.12954	-0.670485	-7.66047	9.51829e-14	8.67021e-13	20.4253	-7.44742	0.394286	-1.73526
CAPNS2	1.73574	-8.49642	7.66025	9.53284e-14	8.67913e-13	20.4238	7.44722	-9.36429	-7.62855
LGR6	1.8968	-2.56102	7.65774	9.70155e-14	8.82391e-13	20.4066	7.4449	-3.50942	-1.61263
CRTAM	1.50777	-4.60969	7.65376	9.97426e-14	9.05612e-13	20.3795	7.44124	-5.36357	-3.8558
ZNF99	-1.9502	-6.45222	-7.65322	1.00122e-13	9.08828e-13	20.3757	-7.44074	-5.47712	-7.42732
VN1R87P	-2.45868	-4.74458	-7.65253	1.00603e-13	9.12971e-13	20.371	-7.44011	-3.51524	-5.97392
FAM159B	-2.60983	-5.65599	-7.64881	1.03243e-13	9.35765e-13	20.3456	-7.43668	-4.35108	-6.9609
KLF17	1.53356	-5.77669	7.6483	1.03615e-13	9.38457e-13	20.3421	7.43621	-6.54347	-5.00991
GDF5	1.13321	-3.66713	7.64818	1.03702e-13	9.38751e-13	20.3413	7.4361	-4.23373	-3.10052
PI15	1.08891	-2.6136	7.64775	1.04013e-13	9.41179e-13	20.3384	7.4357	-3.15805	-2.06915
RP5-1172A22.1	1.9427	-10.3073	7.6419	1.08339e-13	9.79024e-13	20.2984	7.43032	-11.2786	-9.33592
RP11-152L20.3	-1.55087	-7.68774	-7.63901	1.1054e-13	9.97929e-13	20.2787	-7.42765	-6.9123	-8.46317
AC005609.20	-2.11305	-4.24838	-7.63802	1.11299e-13	1.00428e-12	20.272	-7.42675	-3.19185	-5.3049
AC114730.2	2.2899	-4.09175	7.63686	1.12208e-13	1.01173e-12	20.264	7.42567	-5.2367	-2.9468
RP5-1139B12.2	1.18128	-6.80527	7.63565	1.13149e-13	1.01973e-12	20.2558	7.42457	-7.39591	-6.21462
KRT75	1.7881	-7.18351	7.63565	1.13151e-13	1.01973e-12	20.2558	7.42456	-8.07756	-6.28946
SH3GL2	-1.04184	6.65523	-7.63508	1.13605e-13	1.02357e-12	20.2519	-7.42404	7.17615	6.13431
KRT16P6	-1.84228	-5.27001	-7.63229	1.15832e-13	1.04311e-12	20.2329	-7.42147	-4.34887	-6.19115
SFRP2	-1.82465	6.81412	-7.63015	1.17563e-13	1.05792e-12	20.2183	-7.4195	7.72644	5.9018
RP11-556E13.1	2.02088	-3.1632	7.62721	1.19994e-13	1.07873e-12	20.1983	7.41679	-4.17364	-2.15276
AQP1	1.38153	5.14273	7.62594	1.21064e-13	1.08781e-12	20.1896	7.41561	4.45196	5.83349
SFN	1.40952	-3.75578	7.62482	1.22004e-13	1.09599e-12	20.182	7.41459	-4.46054	-3.05102
RP11-433A10.3	-2.09852	-7.31235	-7.61732	1.2853e-13	1.15206e-12	20.1309	-7.40768	-6.26309	-8.36161
EML2-AS1	1.98292	-7.98469	7.61484	1.30767e-13	1.17125e-12	20.114	7.40539	-8.97615	-6.99323
SCGB1D2	2.30452	-2.82365	7.60286	1.42103e-13	1.26684e-12	20.0325	7.39435	-3.97591	-1.67139
TCTEX1D4	1.87347	-8.96982	7.60194	1.43018e-13	1.2744e-12	20.0263	7.3935	-9.90655	-8.03309
CD28	1.62293	-7.15559	7.59752	1.47467e-13	1.31307e-12	19.9962	7.38942	-7.96706	-6.34413
RP11-358D14.3	-2.09533	-3.55476	-7.59411	1.50987e-13	1.34311e-12	19.9731	-7.38629	-2.5071	-4.60243
IL1A	1.43902	-2.06352	7.59242	1.52771e-13	1.35831e-12	19.9616	7.38472	-2.78303	-1.34401
LINC01586	-1.65518	-2.6892	-7.59121	1.54053e-13	1.36838e-12	19.9534	-7.38361	-1.86161	-3.51679
CCL22	1.27306	-5.55684	7.58535	1.60434e-13	1.42401e-12	19.9136	7.37821	-6.19338	-4.92031
RP5-1039K5.18	-1.80817	-6.50779	-7.57512	1.72204e-13	1.52181e-12	19.8443	-7.36877	-5.6037	-7.41187
LINC01272	1.12478	-3.46692	7.5745	1.72947e-13	1.52764e-12	19.84	7.3682	-4.02931	-2.90453
NUP62CL	1.65768	-3.36503	7.57434	1.7314e-13	1.52897e-12	19.839	7.36805	-4.19387	-2.53618
RP5-1116H23.5	-1.8003	-4.56724	-7.57137	1.76728e-13	1.55959e-12	19.8189	-7.36532	-3.66709	-5.46738
FNDC7	1.4002	-2.92216	7.56909	1.79544e-13	1.5836e-12	19.8034	7.36321	-3.62226	-2.22206
SLC22A6	-1.35435	0.288995	-7.56784	1.81104e-13	1.59697e-12	19.7949	-7.36205	0.966172	-0.388182
SYT10	-2.00852	-3.39516	-7.56771	1.81259e-13	1.59796e-12	19.7941	-7.36194	-2.3909	-4.39942
AC003090.1	1.02262	-0.388078	7.56647	1.82822e-13	1.61134e-12	19.7856	7.36079	-0.899386	0.123229
RP1-310O13.7	-1.03994	-2.46574	-7.56225	1.88228e-13	1.65579e-12	19.7571	-7.3569	-1.94577	-2.98571
COMP	1.68393	-8.21929	7.5611	1.8973e-13	1.66786e-12	19.7493	7.35584	-9.06126	-7.37732
EYA1	-1.08831	2.71101	-7.55859	1.93044e-13	1.69447e-12	19.7323	-7.35353	3.25517	2.16686
RP4-666F24.3	2.08245	-6.87307	7.55825	1.93498e-13	1.69805e-12	19.73	7.35321	-7.9143	-5.83184
RP11-181E10.3	1.53258	-8.47742	7.55647	1.95893e-13	1.71703e-12	19.718	7.35157	-9.2437	-7.71113
TMPRSS7	1.84689	-4.7136	7.55647	1.95897e-13	1.71703e-12	19.718	7.35157	-5.63704	-3.79016
TCF4-AS1	2.26134	-6.83963	7.55463	1.98404e-13	1.73832e-12	19.7055	7.34987	-7.9703	-5.70896
RP11-465K1.2	1.68921	-7.14509	7.55414	1.99073e-13	1.74277e-12	19.7022	7.34942	-7.9897	-6.30049
RP1-288L1.4	-2.08617	-3.44563	-7.54954	2.05491e-13	1.79724e-12	19.6711	-7.34517	-2.40254	-4.48871
RP11-477J21.6	2.01899	-6.08244	7.54879	2.06561e-13	1.80615e-12	19.666	7.34448	-7.09194	-5.07295
TLX1	-2.47394	-2.30248	-7.54106	2.17872e-13	1.89913e-12	19.6138	-7.33735	-1.06551	-3.53945
RP5-1091N2.9	1.09074	-0.433645	7.53792	2.22636e-13	1.93742e-12	19.5926	7.33445	-0.979017	0.111726
RP11-213G2.5	-1.40738	-3.94675	-7.53683	2.2432e-13	1.95067e-12	19.5852	-7.33344	-3.24306	-4.65044
RP11-800A3.4	1.51087	-5.14702	7.5364	2.24972e-13	1.95588e-12	19.5824	7.33305	-5.90245	-4.39158
SLC6A18	-1.71535	-7.57983	-7.53366	2.29264e-13	1.99081e-12	19.5639	-7.33052	-6.72216	-8.43751
CATSPERB	1.55242	-7.25177	7.53303	2.3027e-13	1.99907e-12	19.5596	7.32993	-8.02798	-6.47556
HOXA10-AS	1.77099	-10.2145	7.53263	2.30893e-13	2.00401e-12	19.5569	7.32957	-11.1	-9.32896
LINC01091	1.87595	-5.87528	7.53168	2.3241e-13	2.01669e-12	19.5505	7.32869	-6.81325	-4.9373
PRAC2	1.95104	-10.0817	7.53081	2.33807e-13	2.02834e-12	19.5446	7.32789	-11.0572	-9.10617
FGFBP2	1.18268	-0.267357	7.52918	2.36444e-13	2.05023e-12	19.5336	7.32639	-0.858699	0.323985
SIX6	2.23359	-8.79002	7.52706	2.39932e-13	2.07998e-12	19.5193	7.32442	-9.90681	-7.67323
PRRX2	1.8555	-4.56219	7.52445	2.4427e-13	2.11507e-12	19.5017	7.32202	-5.48994	-3.63444
C9orf173	-1.07692	-1.81449	-7.51646	2.58081e-13	2.22777e-12	19.4479	-7.31464	-1.27603	-2.35295
AC105053.3	-1.2065	-1.33679	-7.50774	2.74015e-13	2.36029e-12	19.3892	-7.30659	-0.733539	-1.94004
SLC25A21	-1.34287	-3.65151	-7.50567	2.77947e-13	2.39246e-12	19.3752	-7.30467	-2.98008	-4.32294
RP11-527N22.1	1.72072	-8.79469	7.50485	2.79519e-13	2.40485e-12	19.3697	7.30391	-9.65505	-7.93433
PCDHA5	-1.04486	-0.141281	-7.50378	2.8157e-13	2.42136e-12	19.3625	-7.30293	0.381149	-0.66371
AP006285.2	-1.00809	-2.13679	-7.5018	2.85435e-13	2.4517e-12	19.3492	-7.30109	-1.63275	-2.64084
RP11-903H12.3	1.84872	-7.91752	7.50135	2.8631e-13	2.45805e-12	19.3462	7.30068	-8.84188	-6.99316
FAM92B	1.97317	-8.38658	7.50039	2.88201e-13	2.47313e-12	19.3397	7.2998	-9.37317	-7.4
CX3CR1	1.0602	3.7853	7.49945	2.90075e-13	2.48803e-12	19.3334	7.29893	3.2552	4.3154
RP11-158M2.4	-1.13051	-0.276832	-7.49242	3.0441e-13	2.60547e-12	19.2861	-7.29243	0.288425	-0.842089
COL26A1	-1.00946	2.86529	-7.49046	3.0852e-13	2.63693e-12	19.273	-7.29063	3.37002	2.36056
PVT1	1.1307	2.83565	7.48365	3.23261e-13	2.75452e-12	19.2273	7.28433	2.2703	3.40101
TTR	2.18061	-7.45372	7.48021	3.30977e-13	2.81632e-12	19.2042	7.28115	-8.54403	-6.36342
C20orf195	1.56755	-3.43524	7.48016	3.31092e-13	2.81664e-12	19.2038	7.28111	-4.21902	-2.65147
CYP2A6	-1.23107	-2.69058	-7.48001	3.31427e-13	2.81883e-12	19.2028	-7.28097	-2.07504	-3.30611
IBA57-AS1	-1.06883	-1.4099	-7.4789	3.33969e-13	2.83846e-12	19.1953	-7.27994	-0.875485	-1.94432
GALNT4	1.11235	-0.372961	7.47677	3.38876e-13	2.87748e-12	19.1811	7.27797	-0.929136	0.183213
EIF4E1B	-1.75193	0.93425	-7.47632	3.39915e-13	2.88564e-12	19.1781	-7.27756	1.81021	0.0582857
C15orf54	1.13838	-9.20603	7.47336	3.46873e-13	2.94128e-12	19.1582	7.27482	-9.77521	-8.63684
LINC00994	-1.63885	-3.32868	-7.47248	3.48974e-13	2.95703e-12	19.1523	-7.27401	-2.50926	-4.14811
CAMKV	-1.16521	4.51973	-7.46971	3.55659e-13	3.01018e-12	19.1337	-7.27145	5.10233	3.93713
CDR1-AS	-1.35164	1.14702	-7.46885	3.57742e-13	3.02639e-12	19.128	-7.27066	1.82284	0.4712
CTA-407F11.8	-2.2726	-4.8528	-7.46665	3.63167e-13	3.06944e-12	19.1132	-7.26862	-3.7165	-5.9891
RP4-655C5.9	-1.76266	1.39383	-7.46389	3.70085e-13	3.12428e-12	19.0948	-7.26607	2.27516	0.512496
FAM19A3	1.38117	-4.3245	7.46324	3.71746e-13	3.13686e-12	19.0904	7.26547	-5.01508	-3.63391
ACTG2	1.37314	-2.05065	7.46218	3.74437e-13	3.15883e-12	19.0833	7.26449	-2.73722	-1.36408
APCDD1L	2.01484	-10.6063	7.45256	3.99898e-13	3.36505e-12	19.0189	7.2556	-11.6138	-9.59891
CTA-384D8.34	2.54341	-9.3177	7.45011	4.06653e-13	3.41874e-12	19.0025	7.25333	-10.5894	-8.04599
DPEP1	1.70668	-3.28621	7.44887	4.10112e-13	3.44702e-12	18.9942	7.25218	-4.13954	-2.43287
LINC01166	-1.57058	-2.22197	-7.44456	4.22357e-13	3.54504e-12	18.9654	-7.2482	-1.43669	-3.00726
DEFA5	-2.08275	-5.31995	-7.44409	4.23693e-13	3.55543e-12	18.9623	-7.24777	-4.27857	-6.36133
CTC-441N14.1	2.34861	-5.19401	7.44325	4.26145e-13	3.57436e-12	18.9566	7.24699	-6.36832	-4.0197
RAB6C-AS1	-1.41089	-1.6683	-7.44084	4.33195e-13	3.63099e-12	18.9406	-7.24476	-0.962853	-2.37375
IL21-AS1	1.16236	-9.13886	7.43747	4.43282e-13	3.71297e-12	18.918	7.24164	-9.72004	-8.55768
RP13-895J2.7	-2.15336	0.492779	-7.43729	4.43827e-13	3.71668e-12	18.9168	-7.24148	1.56946	-0.583902
C20orf141	1.38977	-8.88228	7.43507	4.50593e-13	3.77074e-12	18.902	7.23942	-9.57717	-8.1874
TGM5	1.60189	-4.53149	7.43374	4.54711e-13	3.80345e-12	18.8931	7.23819	-5.33244	-3.73055
MOXD1	1.59561	2.45123	7.43288	4.57382e-13	3.82492e-12	18.8873	7.2374	1.65342	3.24903
AC098823.3	1.13369	-2.3052	7.43022	4.65747e-13	3.89041e-12	18.8696	7.23494	-2.87205	-1.73835
DIO1	1.35109	-4.08293	7.42957	4.67794e-13	3.90661e-12	18.8653	7.23434	-4.75847	-3.40739
FGF13-AS1	-1.68799	-2.22812	-7.4285	4.71246e-13	3.93454e-12	18.8581	-7.23334	-1.38413	-3.07211
RP11-567E21.3	-1.69314	-7.00959	-7.42402	4.85826e-13	4.05348e-12	18.8283	-7.22921	-6.16302	-7.85616
XXbac-BPG181M17.5	1.92844	-7.57263	7.41764	5.07401e-13	4.22575e-12	18.7857	7.2233	-8.53685	-6.60841
RP11-256I23.1	-1.13515	-0.439797	-7.41363	5.2146e-13	4.3359e-12	18.759	-7.21959	0.12778	-1.00737
RP11-54A9.1	1.94148	-7.72633	7.41286	5.24172e-13	4.35547e-12	18.7539	7.21888	-8.69707	-6.75559
LA16c-306A4.2	-1.14311	-3.70163	-7.41238	5.25888e-13	4.36475e-12	18.7507	-7.21844	-3.13008	-4.27319
SFTA3	-1.5747	-5.8309	-7.41213	5.2679e-13	4.37124e-12	18.749	-7.2182	-5.04355	-6.61825
CFHR3	1.61418	-8.07047	7.412	5.27268e-13	4.37421e-12	18.7481	7.21808	-8.87756	-7.26338
CTD-2035E11.3	1.80473	-9.60189	7.41018	5.33829e-13	4.42663e-12	18.736	7.2164	-10.5043	-8.69953
TLX1NB	-2.69824	-4.28077	-7.40845	5.40124e-13	4.47475e-12	18.7245	-7.2148	-2.93165	-5.62989
PLA2G5	1.39936	1.43927	7.40739	5.44063e-13	4.50533e-12	18.7174	7.21381	0.739591	2.13895
CTC-525D6.3	-1.32634	-7.51264	-7.40582	5.49897e-13	4.55054e-12	18.707	-7.21236	-6.84947	-8.17581
AC073636.1	-2.13785	-4.56981	-7.40377	5.57595e-13	4.61215e-12	18.6933	-7.21047	-3.50088	-5.63873
PNMA5	-1.28131	1.52872	-7.40112	5.67729e-13	4.68746e-12	18.6757	-7.20802	2.16938	0.888064
RP11-986G18.2	-1.77554	-0.945657	-7.39524	5.90867e-13	4.87188e-12	18.6366	-7.20257	-0.0578856	-1.83343
SLC28A2	-1.22955	-5.72452	-7.39193	6.04291e-13	4.9758e-12	18.6146	-7.19951	-5.10975	-6.3393
RP11-521O16.2	-1.17264	-5.00349	-7.38963	6.13804e-13	5.04957e-12	18.5993	-7.19738	-4.41717	-5.58982
NXF4	-1.67797	-7.09468	-7.38801	6.20594e-13	5.10198e-12	18.5885	-7.19588	-6.2557	-7.93367
ISL2	2.01143	-8.46087	7.38487	6.33956e-13	5.20948e-12	18.5677	7.19297	-9.46659	-7.45516
FOXD1	1.01333	-0.278335	7.38338	6.40396e-13	5.26002e-12	18.5578	7.19159	-0.785	0.22833
USH1C	-1.27706	2.69472	-7.38216	6.4573e-13	5.30145e-12	18.5497	-7.19046	3.33325	2.05619
RP11-522B15.3	1.64004	-8.28177	7.37715	6.68014e-13	5.47576e-12	18.5164	7.18583	-9.10179	-7.46174
RNF126P1	1.5794	-7.46279	7.36874	7.07172e-13	5.78633e-12	18.4607	7.17804	-8.25249	-6.67309
SIGLEC17P	1.4917	-7.45375	7.36439	7.2832e-13	5.95402e-12	18.4318	7.17401	-8.1996	-6.7079
MMP7	2.16207	-5.11239	7.3641	7.29758e-13	5.96444e-12	18.4299	7.17374	-6.19343	-4.03136
LILRA5	1.59133	-4.64159	7.36254	7.37516e-13	6.02379e-12	18.4195	7.17229	-5.43725	-3.84593
TRGV10	1.97867	-9.19648	7.36208	7.39807e-13	6.0398e-12	18.4165	7.17187	-10.1858	-8.20714
GAPDHP42	-1.58704	-3.00574	-7.35993	7.50645e-13	6.12553e-12	18.4023	-7.16988	-2.21221	-3.79926
RIMS1	-1.02713	3.97894	-7.35968	7.51891e-13	6.13433e-12	18.4006	-7.16965	4.4925	3.46537
NAT2	1.46972	-4.33844	7.35454	7.7851e-13	6.33589e-12	18.3666	7.16489	-5.0733	-3.60358
TRBV11-2	1.79861	-9.0379	7.35052	7.99956e-13	6.50027e-12	18.34	7.16116	-9.93721	-8.13859
AGR3	2.34008	-6.47322	7.34587	8.25488e-13	6.70026e-12	18.3092	7.15686	-7.64326	-5.30318
COX20P2	2.04623	-8.35372	7.34564	8.26762e-13	6.70761e-12	18.3077	7.15664	-9.37684	-7.33061
RP11-345N11.1	-2.12625	-3.39276	-7.34314	8.40887e-13	6.81766e-12	18.2911	-7.15432	-2.32963	-4.45588
P4HA3	1.06927	-4.74326	7.33965	8.60924e-13	6.97701e-12	18.2681	7.15109	-5.2779	-4.20863
RP11-701P16.5	1.67603	-9.19654	7.3387	8.66448e-13	7.01866e-12	18.2618	7.15021	-10.0346	-8.35853
SLC14A2	-1.46336	0.956668	-7.33504	8.88109e-13	7.18453e-12	18.2376	-7.14682	1.68835	0.22499
HOXC13-AS	1.49262	-10.5245	7.33034	9.16754e-13	7.40968e-12	18.2066	7.14246	-11.2708	-9.77822
CEBPE	1.36982	-6.07869	7.32874	9.26679e-13	7.48326e-12	18.196	7.14098	-6.7636	-5.39378
CD200R1	1.03156	-4.25829	7.32755	9.34171e-13	7.53708e-12	18.1881	7.13987	-4.77407	-3.74251
CALN1	-1.22666	3.18661	-7.32253	9.66295e-13	7.78936e-12	18.155	-7.13522	3.79994	2.57328
FGF8	-1.54471	-3.10088	-7.31811	9.95466e-13	8.01033e-12	18.1259	-7.13113	-2.32852	-3.87324
C10orf105	1.33834	-1.07648	7.318	9.96246e-13	8.01332e-12	18.1252	7.13102	-1.74565	-0.407313
NT5C1A	-1.29888	0.266467	-7.31582	1.01096e-12	8.12781e-12	18.1108	-7.12901	0.915906	-0.382972
F13A1	1.08247	0.290967	7.30904	1.0582e-12	8.49076e-12	18.0661	7.12272	-0.250269	0.832203
AC133644.2	2.06833	-8.56493	7.30667	1.07517e-12	8.61932e-12	18.0505	7.12052	-9.59909	-7.53076
TBX21	1.15922	-6.61567	7.30335	1.0995e-12	8.80273e-12	18.0286	7.11744	-7.19528	-6.03606
IGHG1	1.99762	-1.16174	7.30108	1.11635e-12	8.93375e-12	18.0138	7.11534	-2.16055	-0.162929
AC008088.4	-1.60897	-5.09347	-7.29955	1.12796e-12	9.02268e-12	18.0036	-7.11392	-4.28898	-5.89795
AC067961.1	-2.20975	-3.98469	-7.2967	1.14976e-12	9.18903e-12	17.9849	-7.11127	-2.87982	-5.08956
LCA10	-1.18251	-8.47073	-7.29565	1.15787e-12	9.24974e-12	17.978	-7.11031	-7.87947	-9.06199
CTD-2373N4.3	1.35502	-5.54591	7.29475	1.16492e-12	9.30199e-12	17.9721	7.10947	-6.22341	-4.8684
RP11-383C5.3	-1.04055	-4.28147	-7.29303	1.17844e-12	9.40215e-12	17.9608	-7.10787	-3.76119	-4.80174
CTD-3051D23.1	-1.00067	-5.9382	-7.28762	1.22205e-12	9.73685e-12	17.9252	-7.10286	-5.43787	-6.43853
RP4-737E23.6	1.56074	-8.33398	7.27733	1.30942e-12	1.03966e-11	17.8576	7.09331	-9.11435	-7.55361
IL2RA	2.01589	-9.28799	7.27578	1.32307e-12	1.04959e-11	17.8475	7.09187	-10.2959	-8.28005
TMEM210	-1.92055	-8.43844	-7.27414	1.33772e-12	1.06028e-11	17.8367	-7.09035	-7.47817	-9.39872
HOXA11-AS	2.55611	-8.80653	7.2726	1.35163e-12	1.07107e-11	17.8266	7.08892	-10.0846	-7.52848
LINC00336	-1.23347	-8.89331	-7.26205	1.45062e-12	1.14727e-11	17.7574	-7.07913	-8.27657	-9.51005
RP11-69H14.6	-2.21858	-3.55133	-7.26176	1.45346e-12	1.14902e-11	17.7555	-7.07886	-2.44204	-4.66063
RP11-384K6.8	-1.23805	-0.160126	-7.25666	1.50389e-12	1.18734e-11	17.7221	-7.07413	0.4589	-0.779152
HTR6	-1.8658	-1.97448	-7.25301	1.54109e-12	1.21592e-11	17.6982	-7.07074	-1.04158	-2.90738
GPR1	2.06625	-8.57417	7.25263	1.54497e-12	1.21871e-11	17.6958	7.07039	-9.60729	-7.54104
LINC00601	1.69519	-6.94881	7.25053	1.56684e-12	1.23383e-11	17.682	7.06844	-7.7964	-6.10122
RP11-35P15.1	-2.0459	-5.86639	-7.24106	1.66918e-12	1.31187e-11	17.6201	-7.05965	-4.84344	-6.88934
IGKV1-5	2.60757	-8.3519	7.23975	1.68386e-12	1.32312e-11	17.6115	7.05844	-9.65569	-7.04811
AC138647.1	-2.06523	-2.91207	-7.23442	1.74488e-12	1.3693e-11	17.5767	-7.05349	-1.87946	-3.94469
PLBD1-AS1	1.84136	-3.55951	7.23136	1.78095e-12	1.3964e-11	17.5567	7.05064	-4.48019	-2.63883
IGLV1-44	2.61852	-6.49279	7.22868	1.81304e-12	1.41973e-11	17.5392	7.04816	-7.80205	-5.18353
AC009495.2	1.84367	-5.63006	7.2261	1.84447e-12	1.44186e-11	17.5224	7.04576	-6.5519	-4.70822
EXOC3L2	1.42346	-7.73839	7.22576	1.8487e-12	1.44486e-11	17.5201	7.04544	-8.45012	-7.02666
PCBP3-OT1	-1.27304	-7.68382	-7.21752	1.95308e-12	1.52317e-11	17.4664	-7.03779	-7.0473	-8.32034
RP11-467L24.1	2.18743	-2.6945	7.21611	1.97158e-12	1.53727e-11	17.4572	7.03648	-3.78822	-1.60079
DNAJB7	-1.09743	-3.95315	-7.21573	1.97654e-12	1.54048e-11	17.4547	-7.03613	-3.40443	-4.50186
OTOS	1.87142	-0.726211	7.21444	1.99366e-12	1.55249e-11	17.4463	7.03493	-1.66192	0.209499
AC017002.1	1.72466	-9.75901	7.21388	2.00106e-12	1.55792e-11	17.4427	7.03441	-10.6213	-8.89668
ATP2B3	-1.25147	1.52266	-7.21258	2.01848e-12	1.57014e-11	17.4342	-7.0332	2.1484	0.896925
RP1-78O14.1	1.69167	-5.77736	7.21221	2.0235e-12	1.57337e-11	17.4318	7.03285	-6.62319	-4.93152
SSTR5-AS1	-1.49444	-3.71781	-7.21205	2.02563e-12	1.57469e-11	17.4307	-7.03271	-2.97059	-4.46503
CCL20	1.78516	-5.73639	7.2078	2.08375e-12	1.61746e-11	17.4031	7.02876	-6.62897	-4.84381
CACNA1I	-1.09131	1.1716	-7.2071	2.09353e-12	1.6247e-11	17.3985	-7.02811	1.71725	0.625943
GALNT9	-1.05259	5.19496	-7.20639	2.10337e-12	1.63199e-11	17.3939	-7.02745	5.72126	4.66867
CCR7	1.23181	-4.18322	7.20578	2.11201e-12	1.638e-11	17.3899	7.02688	-4.79913	-3.56732
RP11-960L18.1	1.2565	-2.32096	7.20032	2.1901e-12	1.69603e-11	17.3544	7.02181	-2.94922	-1.69271
HBQ1	-1.34107	0.561507	-7.19856	2.21586e-12	1.71489e-11	17.3429	-7.02018	1.23204	-0.109028
TBC1D29	-1.1273	-4.60882	-7.19389	2.28577e-12	1.76697e-11	17.3125	-7.01584	-4.04518	-5.17247
TMC3	-1.97946	-2.86007	-7.18681	2.39589e-12	1.84715e-11	17.2665	-7.00926	-1.87034	-3.8498
HAO1	1.28949	-8.98682	7.18649	2.40093e-12	1.85026e-11	17.2644	7.00896	-9.63157	-8.34208
CTD-3064H18.4	-1.28856	-2.71827	-7.18567	2.4141e-12	1.85962e-11	17.2591	-7.0082	-2.07399	-3.36255
RP11-676J15.1	-1.32602	0.975587	-7.17805	2.53938e-12	1.95241e-11	17.2096	-7.00111	1.6386	0.312578
IGHM	1.90858	-3.73445	7.17679	2.5606e-12	1.96748e-11	17.2015	6.99995	-4.68874	-2.78017
FAM221B	-1.09367	-3.41229	-7.17601	2.57399e-12	1.97735e-11	17.1964	-6.99922	-2.86546	-3.95913
XXbac-B33L19.6	-1.80603	-5.26961	-7.17152	2.6517e-12	2.03534e-11	17.1673	-6.99505	-4.36659	-6.17262
RP11-422N16.3	-1.22036	-0.480598	-7.17072	2.66576e-12	2.04484e-11	17.1621	-6.99431	0.12958	-1.09078
RP11-86H7.6	1.11997	-3.35025	7.16987	2.6808e-12	2.05551e-11	17.1566	6.99352	-3.91024	-2.79027
RP11-834C11.14	1.82779	-11.3181	7.1673	2.72697e-12	2.08959e-11	17.1399	6.99112	-12.232	-10.4042
ANKRD20A10P	-1.90718	-4.31822	-7.16545	2.76066e-12	2.11452e-11	17.1279	-6.9894	-3.36463	-5.27181
ERVH48-1	-1.09174	-5.29848	-7.16333	2.79968e-12	2.1435e-11	17.1142	-6.98743	-4.75261	-5.84435
RP11-321L2.1	-1.52346	-6.02646	-7.16206	2.82331e-12	2.16068e-11	17.1059	-6.98625	-5.26473	-6.78819
RPL34P33	-2.31459	-9.69331	-7.16154	2.83299e-12	2.16718e-11	17.1026	-6.98577	-8.53602	-10.8506
TRIM61	1.07162	-4.6155	7.16069	2.84899e-12	2.17896e-11	17.0971	6.98498	-5.15131	-4.07968
AC015987.1	1.74923	-5.84857	7.15655	2.92822e-12	2.23675e-11	17.0702	6.98113	-6.72319	-4.97396
CTB-41I6.2	1.52417	-3.75663	7.15156	3.02653e-12	2.30796e-11	17.0379	6.97649	-4.51871	-2.99454
HIST1H2BJ	1.01539	-2.85181	7.15096	3.03852e-12	2.31614e-11	17.0341	6.97593	-3.35951	-2.34412
AP002954.4	2.24189	-8.21936	7.15088	3.04023e-12	2.31696e-11	17.0335	6.97585	-9.34031	-7.09842
RP11-19O2.2	-1.52115	-5.57274	-7.15078	3.04225e-12	2.31801e-11	17.0329	-6.97576	-4.81216	-6.33331
RP11-728F11.3	-1.91831	-7.58172	-7.15056	3.04653e-12	2.32079e-11	17.0315	-6.97556	-6.62256	-8.54087
FCAR	1.60898	-2.70143	7.14645	3.13056e-12	2.38281e-11	17.0049	6.97174	-3.50592	-1.89694
BTLA	1.4484	-5.06957	7.14587	3.14251e-12	2.39141e-11	17.0012	6.9712	-5.79377	-4.34537
RP11-638F5.2	-2.13399	-1.14029	-7.14564	3.14745e-12	2.39466e-11	16.9996	-6.97098	-0.0732957	-2.20729
RP11-454P7.3	-2.4434	-4.24846	-7.14328	3.19683e-12	2.42919e-11	16.9844	-6.96879	-3.02676	-5.47017
SNAP25	-1.35413	8.47257	-7.14281	3.20674e-12	2.43571e-11	16.9814	-6.96835	9.14963	7.7955
TNFRSF9	1.45401	-7.0272	7.13119	3.46269e-12	2.62137e-11	16.9063	6.95754	-7.7542	-6.3002
FOXD3	2.1706	-4.63237	7.12927	3.50687e-12	2.65316e-11	16.8939	6.95575	-5.71767	-3.54707
LIN28A	-1.10525	-9.15553	-7.12822	3.53109e-12	2.67093e-11	16.8871	-6.95478	-8.6029	-9.70815
C8orf34-AS1	1.57444	-2.97451	7.12498	3.60744e-12	2.72585e-11	16.8662	6.95177	-3.76173	-2.18729
RP11-304L19.12	-1.23193	-0.854455	-7.12399	3.63116e-12	2.74321e-11	16.8598	-6.95084	-0.238488	-1.47042
ADM2	1.30134	-5.35081	7.12247	3.66768e-12	2.76908e-11	16.85	6.94943	-6.00148	-4.70014
RP11-686D22.3	1.5674	-4.84776	7.11395	3.87953e-12	2.92417e-11	16.7951	6.9415	-5.63146	-4.06406
AC092641.2	-1.68733	-4.06202	-7.11321	3.8986e-12	2.93673e-11	16.7903	-6.94081	-3.21835	-4.90569
PHBP4	-1.5407	-4.30008	-7.11045	3.97008e-12	2.98625e-11	16.7726	-6.93824	-3.52974	-5.07043
RP11-47I22.1	-1.40021	1.51594	-7.10566	4.09724e-12	3.07682e-11	16.7417	-6.93379	2.21605	0.815836
HIST1H1D	1.73574	-8.76538	7.10552	4.10099e-12	3.079e-11	16.7408	6.93366	-9.63326	-7.89751
CCDC182	1.74962	-6.59896	7.10138	4.21433e-12	3.16149e-11	16.7142	6.9298	-7.47377	-5.72415
SKAP1	1.44749	-5.24737	7.09996	4.25385e-12	3.19047e-11	16.7051	6.92848	-5.97111	-4.52362
CTD-3149D2.2	-1.50894	-0.0192635	-7.09625	4.35918e-12	3.26544e-11	16.6811	-6.92502	0.735204	-0.773731
FAM201A	-1.14375	-2.48818	-7.09457	4.40757e-12	3.30033e-11	16.6703	-6.92346	-1.91631	-3.06006
ITGBL1	1.14638	-3.68037	7.09418	4.4187e-12	3.30799e-11	16.6679	6.9231	-4.25356	-3.10717
LRRC15	1.35985	-10.2492	7.09135	4.50166e-12	3.36664e-11	16.6497	6.92046	-10.9291	-9.56923
CLVS2	-1.22642	2.86207	-7.09118	4.50692e-12	3.36988e-11	16.6485	-6.9203	3.47528	2.24886
SLC25A48	-1.12378	5.16398	-7.08984	4.54679e-12	3.39829e-11	16.6399	-6.91905	5.72587	4.60209
RP11-348J24.2	-1.41595	-5.57773	-7.08842	4.58937e-12	3.42801e-11	16.6308	-6.91773	-4.86976	-6.28571
DPCR1	1.17081	-8.89181	7.08669	4.64167e-12	3.46423e-11	16.6197	6.91612	-9.47722	-8.30641
PDGFD	1.2083	-0.920268	7.08654	4.64624e-12	3.46693e-11	16.6188	6.91598	-1.52442	-0.316116
RP11-696L21.2	-1.16591	-2.45266	-7.07434	5.0339e-12	3.7424e-11	16.5404	-6.90462	-1.8697	-3.03561
RP11-18H21.1	1.55916	-3.90194	7.07132	5.1343e-12	3.81238e-11	16.5211	6.90181	-4.68152	-3.12236
NCMAP	1.54269	-4.16154	7.07108	5.14262e-12	3.81778e-11	16.5195	6.90158	-4.93288	-3.3902
GALR3	-1.26617	-4.39355	-7.06981	5.18565e-12	3.8458e-11	16.5114	-6.9004	-3.76046	-5.02663
RP11-164O23.8	-1.85997	-3.19048	-7.06379	5.39413e-12	3.99472e-11	16.4729	-6.8948	-2.26049	-4.12046
RP4-724E16.2	1.21242	-5.98472	7.06066	5.50613e-12	4.07353e-11	16.4528	6.89188	-6.59093	-5.37851
RP11-262A16.1	1.59243	-8.92049	7.05991	5.5332e-12	4.09106e-11	16.448	6.89118	-9.71671	-8.12427
AC002480.4	1.96164	-4.14414	7.05686	5.64489e-12	4.17195e-11	16.4284	6.88834	-5.12496	-3.16332
RP11-253M7.1	1.34603	-3.76081	7.05499	5.71412e-12	4.22141e-11	16.4165	6.8866	-4.43383	-3.0878
IGKC	1.46399	0.89422	7.0539	5.75507e-12	4.24735e-11	16.4095	6.88558	0.162226	1.62621
RP11-234B24.5	-1.74122	-4.94005	-7.04731	6.0087e-12	4.42378e-11	16.3674	-6.87944	-4.06944	-5.81066
DEFB134	-1.72957	-5.17085	-7.04445	6.12241e-12	4.50295e-11	16.3491	-6.87677	-4.30606	-6.03564
KRT8	1.35302	-4.65827	7.04049	6.28284e-12	4.61443e-11	16.3238	6.87308	-5.33477	-3.98176
RP11-29A19.2	-1.26762	-4.15147	-7.03039	6.71117e-12	4.91909e-11	16.2593	-6.86367	-3.51765	-4.78528
FAM163B	-1.38871	6.91771	-7.02881	6.78099e-12	4.96827e-11	16.2492	-6.8622	7.61207	6.22336
FTH1P22	1.80678	-8.71838	7.02542	6.93257e-12	5.07423e-11	16.2276	6.85904	-9.62177	-7.81499
RP11-876N24.7	-2.20621	-6.63186	-7.02503	6.95021e-12	5.0851e-11	16.2251	-6.85868	-5.52875	-7.73496
C1orf140	1.76402	-7.76845	7.02457	6.97114e-12	5.09836e-11	16.2222	6.85825	-8.65046	-6.88644
FAM74A4	1.46892	-8.0345	7.02303	7.04129e-12	5.14657e-11	16.2124	6.85681	-8.76896	-7.30004
RFPL1S	-1.01491	1.27525	-7.01599	7.3721e-12	5.38189e-11	16.1675	-6.85025	1.78271	0.767798
HAND2-AS1	2.15576	-8.17078	7.01537	7.40227e-12	5.40174e-11	16.1635	6.84967	-9.24866	-7.0929
RP11-236J17.6	-1.9344	-3.25825	-7.01482	7.4285e-12	5.41871e-11	16.16	-6.84916	-2.29105	-4.22545
HOXD13	2.08534	-10.3933	7.01367	7.48443e-12	5.45842e-11	16.1527	6.84809	-11.436	-9.35065
TRBV5-1	1.77633	-8.88215	7.01293	7.52093e-12	5.48284e-11	16.148	6.84739	-9.77032	-7.99399
LINC00861	1.62723	-7.72387	7.01222	7.55576e-12	5.50493e-11	16.1434	6.84673	-8.53749	-6.91026
CD300LG	-1.41632	-0.694849	-7.01076	7.62772e-12	5.55292e-11	16.1342	-6.84537	0.0133112	-1.40301
RP11-294N21.3	-1.03971	-0.368687	-7.01012	7.65954e-12	5.57497e-11	16.1301	-6.84478	0.15117	-0.888544
C15orf56	1.20493	-4.02382	7.00956	7.68782e-12	5.59332e-11	16.1265	6.84425	-4.62629	-3.42136
TRBV3-1	1.82694	-8.60221	7.00479	7.93022e-12	5.76162e-11	16.0962	6.8398	-9.51568	-7.68875
XXbac-BPGBPG55C20.3	-1.79093	-4.47887	-6.99858	8.25706e-12	5.98834e-11	16.0567	-6.83401	-3.5834	-5.37434
WDR63	1.20028	-1.63683	6.99776	8.30129e-12	6.01802e-11	16.0515	6.83325	-2.23697	-1.03669
CTC-497E21.3	2.09249	-4.32226	6.9902	8.71935e-12	6.30729e-11	16.0035	6.8262	-5.36851	-3.27602
HLA-DOB	1.02844	-2.44866	6.98994	8.73438e-12	6.31691e-11	16.0018	6.82595	-2.96288	-1.93444
RP11-295D4.5	-1.7768	-10.0159	-6.98848	8.81762e-12	6.37458e-11	15.9925	-6.82459	-9.12748	-10.9043
RP11-321G12.1	-1.48633	-6.11962	-6.98518	9.00883e-12	6.51023e-11	15.9715	-6.82151	-5.37645	-6.86278
RP11-700H6.4	-1.68003	-2.81471	-6.98445	9.05153e-12	6.53979e-11	15.9669	-6.82083	-1.97469	-3.65472
LINC00368	-1.79632	-4.22374	-6.98389	9.08456e-12	6.56105e-11	15.9634	-6.82031	-3.32558	-5.1219
XCR1	1.40209	-8.65911	6.98359	9.10233e-12	6.57258e-11	15.9614	6.82003	-9.36016	-7.95807
KCNC2	-1.66744	4.27488	-6.98282	9.14788e-12	6.60286e-11	15.9566	-6.81931	5.1086	3.44116
RP11-566J3.2	2.0695	-8.77681	6.98038	9.2942e-12	6.70316e-11	15.9411	6.81703	-9.81156	-7.74206
RP11-1E4.1	-1.10483	-7.01364	-6.98016	9.30706e-12	6.71111e-11	15.9397	-6.81683	-6.46123	-7.56606
RP4-671O14.5	1.36226	-5.97196	6.97984	9.32675e-12	6.72397e-11	15.9376	6.81653	-6.65309	-5.29083
AC083949.1	1.84308	-5.64659	6.97587	9.56978e-12	6.89373e-11	15.9125	6.81283	-6.56813	-4.72505
RP3-477O4.14	1.13973	-3.23313	6.97443	9.65991e-12	6.9559e-11	15.9033	6.81148	-3.803	-2.66327
FOXD3-AS1	2.14127	-1.91276	6.97424	9.67198e-12	6.96322e-11	15.9021	6.8113	-2.98339	-0.84212
IGHG3	2.48193	-6.47511	6.97223	9.7986e-12	7.0488e-11	15.8894	6.80943	-7.71607	-5.23414
EDDM3A	1.2691	-8.29221	6.97052	9.90813e-12	7.12338e-11	15.8786	6.80783	-8.92676	-7.65766
KRT80	1.53893	-6.27861	6.96573	1.02207e-11	7.34089e-11	15.8482	6.80336	-7.04807	-5.50914
LINC01265	1.59465	-4.73127	6.96386	1.03448e-11	7.42561e-11	15.8364	6.80162	-5.5286	-3.93395
RP1-111D6.2	1.97616	-5.0384	6.96298	1.04039e-11	7.46212e-11	15.8308	6.8008	-6.02648	-4.05032
TEKT1	1.25674	0.755755	6.96122	1.05235e-11	7.54344e-11	15.8197	6.79915	0.127384	1.38413
IGHG2	2.46656	-4.25584	6.96066	1.05614e-11	7.56918e-11	15.8162	6.79864	-5.48912	-3.02256
SIRPD	1.97913	-4.46011	6.96009	1.06005e-11	7.5957e-11	15.8125	6.7981	-5.44967	-3.47054
CNNM1	-1.23086	1.3608	-6.95832	1.0723e-11	7.67591e-11	15.8013	-6.79645	1.97623	0.745374
RP11-375O18.2	1.2057	-8.09395	6.95634	1.08617e-11	7.76908e-11	15.7888	6.7946	-8.69679	-7.4911
CFAP57	1.00003	-2.16038	6.95439	1.09992e-11	7.86436e-11	15.7765	6.79278	-2.66039	-1.66036
IGFBP3	1.04876	4.62832	6.95256	1.11305e-11	7.95508e-11	15.7649	6.79107	4.10394	5.15271
SKINTL	1.89648	-4.76084	6.95137	1.12162e-11	8.01474e-11	15.7574	6.78996	-5.70908	-3.8126
RP11-697N18.3	1.27657	-4.87474	6.95008	1.13104e-11	8.08052e-11	15.7492	6.78876	-5.51302	-4.23645
OR10AB1P	-1.64947	-6.18818	-6.94359	1.17952e-11	8.40544e-11	15.7082	-6.7827	-5.36345	-7.01292
FXYD6-FXYD2	-1.36318	1.47191	-6.94306	1.18357e-11	8.43264e-11	15.7049	-6.7822	2.1535	0.790319
TMEM179	-1.00847	3.83207	-6.94111	1.19861e-11	8.53148e-11	15.6925	-6.78038	4.33631	3.32784
CNTNAP5	-1.18006	1.12481	-6.94045	1.20371e-11	8.56444e-11	15.6884	-6.77977	1.71483	0.534777
IGFBP7-AS1	1.00975	-0.137953	6.93989	1.20809e-11	8.59393e-11	15.6848	6.77924	-0.64283	0.366924
RP11-747H7.3	1.51666	-3.71765	6.93557	1.24224e-11	8.8282e-11	15.6576	6.77521	-4.47598	-2.95932
CTD-2369P2.8	1.63567	-8.73045	6.93418	1.25347e-11	8.90458e-11	15.6488	6.77391	-9.54828	-7.91261
NKX1-2	-1.41016	-0.615452	-6.93006	1.2873e-11	9.12883e-11	15.6228	-6.77006	0.0896279	-1.32053
AC124944.5	-2.11982	-6.11234	-6.9263	1.31891e-11	9.33844e-11	15.5991	-6.76655	-5.05242	-7.17225
AC079354.3	1.01755	-6.84439	6.92193	1.35662e-11	9.58688e-11	15.5715	6.76247	-7.35316	-6.33561
AC064875.2	1.36062	-1.58122	6.92181	1.35763e-11	9.59214e-11	15.5708	6.76236	-2.26153	-0.900911
RP11-1399P15.1	1.5607	-9.42518	6.92035	1.37044e-11	9.6743e-11	15.5616	6.761	-10.2055	-8.64483
TEX19	-1.68503	-5.94891	-6.92034	1.37059e-11	9.6743e-11	15.5615	-6.76098	-5.10639	-6.79142
RP11-271K11.1	-1.73221	-7.61249	-6.91569	1.41232e-11	9.95802e-11	15.5322	-6.75664	-6.74638	-8.4786
PDE6C	-1.03765	-5.28661	-6.91567	1.41242e-11	9.95802e-11	15.5322	-6.75663	-4.76779	-5.80544
DDN	-1.37273	5.08216	-6.91325	1.43466e-11	1.01089e-10	15.5169	-6.75436	5.76853	4.3958
PES1P2	-1.52116	-3.66301	-6.91285	1.43834e-11	1.0129e-10	15.5144	-6.75399	-2.90243	-4.42359
RP11-493L12.4	2.46936	-6.67659	6.91154	1.45058e-11	1.02073e-10	15.5061	6.75276	-7.91127	-5.44191
ZNF729	-1.81327	-7.02833	-6.90763	1.48754e-11	1.04613e-10	15.4815	-6.74911	-6.12169	-7.93496
RP11-91I8.3	-1.43693	-2.72834	-6.90723	1.49135e-11	1.0482e-10	15.479	-6.74874	-2.00987	-3.4468
RP5-1024N4.4	1.06608	-3.23037	6.90633	1.5e-11	1.05408e-10	15.4734	6.7479	-3.76341	-2.69734
RP11-162I7.1	1.50589	-6.97586	6.90426	1.52021e-11	1.06787e-10	15.4603	6.74596	-7.72881	-6.22292
BLK	-1.6616	-4.43981	-6.90407	1.52204e-11	1.06874e-10	15.4591	-6.74578	-3.60901	-5.27061
SPINK5	-1.63831	-5.63856	-6.9038	1.52462e-11	1.07035e-10	15.4575	-6.74554	-4.81941	-6.45772
CLEC10A	1.47116	-4.52022	6.90318	1.53076e-11	1.07424e-10	15.4536	6.74495	-5.2558	-3.78464
AC009236.2	1.42586	-9.46256	6.89878	1.57469e-11	1.10444e-10	15.4259	6.74084	-10.1755	-8.74963
RP11-56D16.8	-1.75347	-0.281365	-6.89827	1.57986e-11	1.10785e-10	15.4227	-6.74037	0.595369	-1.1581
CYR61	1.00844	3.19091	6.89435	1.62018e-11	1.13481e-10	15.3981	6.73671	2.6867	3.69513
F7	-1.27725	-0.492625	-6.89022	1.66383e-11	1.16382e-10	15.3721	-6.73284	0.146002	-1.13125
LINC00621	-1.46865	-0.430056	-6.88924	1.67432e-11	1.17071e-10	15.366	-6.73193	0.304271	-1.16438
GALNTL6	-1.2382	-1.52888	-6.87603	1.8225e-11	1.26993e-10	15.2832	-6.71958	-0.909781	-2.14798
RP11-354E11.2	1.77215	-8.6264	6.87167	1.8742e-11	1.30446e-10	15.2559	6.7155	-9.51248	-7.74032
CITF22-49E9.3	1.67105	-8.5174	6.87001	1.89427e-11	1.31767e-10	15.2455	6.71395	-9.35293	-7.68188
GABRG1	-1.23651	3.32393	-6.86285	1.9832e-11	1.37717e-10	15.2006	-6.70725	3.94218	2.70567
XXbac-B33L19.12	-2.40449	-6.74701	-6.86124	2.00377e-11	1.39039e-10	15.1906	-6.70575	-5.54476	-7.94926
NR1I2	1.15348	-4.20717	6.85988	2.02129e-11	1.40095e-10	15.1821	6.70448	-4.78391	-3.63043
RGS22	1.17368	-1.77787	6.85962	2.02466e-11	1.40248e-10	15.1804	6.70423	-2.36471	-1.19104
CLNK	1.52255	-7.85654	6.85071	2.14349e-11	1.48169e-10	15.1248	6.6959	-8.61781	-7.09526
AC027612.4	1.59784	-10.0314	6.84079	2.28375e-11	1.57566e-10	15.0629	6.68663	-10.8303	-9.23244
CTC-265F19.3	1.22161	-10.2489	6.83545	2.36294e-11	1.62876e-10	15.0296	6.68163	-10.8597	-9.63812
IGLC3	2.67367	-5.10697	6.83532	2.36501e-11	1.62987e-10	15.0287	6.68151	-6.44381	-3.77014
MFSD6L	1.21337	-8.65006	6.83373	2.38907e-11	1.64583e-10	15.0188	6.68002	-9.25675	-8.04337
RP11-140A10.3	-1.74326	-3.19054	-6.82962	2.45261e-11	1.68705e-10	14.9932	-6.67617	-2.31891	-4.06218
APOB	1.27808	-6.39565	6.82724	2.49009e-11	1.71122e-10	14.9784	6.67395	-7.03469	-5.75661
TNFRSF8	1.19353	-7.45634	6.81743	2.65083e-11	1.81586e-10	14.9173	6.66477	-8.0531	-6.85957
RP11-76I14.1	1.712	-5.36047	6.8157	2.68025e-11	1.83498e-10	14.9065	6.66315	-6.21647	-4.50447
LINC01342	1.02583	-9.12416	6.81553	2.68318e-11	1.83664e-10	14.9055	6.66299	-9.63707	-8.61124
CD8BP	-1.45412	0.613324	-6.81436	2.70312e-11	1.8496e-10	14.8982	-6.6619	1.34039	-0.113737
AC129492.6	-1.47916	-4.69371	-6.8111	2.75993e-11	1.88634e-10	14.8779	-6.65884	-3.95412	-5.43329
LINC00675	1.70066	-3.99881	6.8093	2.79175e-11	1.90773e-10	14.8667	6.65716	-4.84914	-3.14848
MIR646HG	1.4425	-3.7221	6.80663	2.83962e-11	1.93935e-10	14.8501	6.65466	-4.44334	-3.00085
VEPH1	-1.36599	1.98619	-6.80581	2.85438e-11	1.94907e-10	14.8451	-6.65389	2.66918	1.30319
WWTR1-AS1	1.41283	-3.55891	6.80364	2.89405e-11	1.97468e-10	14.8316	6.65186	-4.26533	-2.85249
SYT13	-1.38509	3.62052	-6.80014	2.95931e-11	2.01807e-10	14.8098	-6.64858	4.31306	2.92797
C15orf48	1.11181	-3.99388	6.80005	2.961e-11	2.01884e-10	14.8093	6.6485	-4.54979	-3.43798
CCDC140	1.19767	-11.0084	6.79931	2.97484e-11	2.02676e-10	14.8047	6.64781	-11.6072	-10.4095
C7orf77	1.99787	-5.44501	6.79896	2.98151e-11	2.03093e-10	14.8025	6.64748	-6.44395	-4.44608
RP11-834C11.11	1.36127	-6.3995	6.79538	3.05008e-11	2.07492e-10	14.7803	6.64413	-7.08014	-5.71886
RP11-356N1.2	1.46102	-9.33242	6.79258	3.10494e-11	2.11106e-10	14.7629	6.64151	-10.0629	-8.60191
MINOS1-NBL1	1.28618	0.264158	6.7918	3.12042e-11	2.12119e-10	14.7581	6.64077	-0.378931	0.907246
SOHLH1	-1.77709	3.26463	-6.79085	3.13923e-11	2.13238e-10	14.7522	-6.63989	4.15317	2.37609
SCN7A	1.42696	-1.77264	6.7895	3.1662e-11	2.1495e-10	14.7439	6.63863	-2.48612	-1.05916
FGF17	-1.06517	1.23432	-6.78657	3.22563e-11	2.18781e-10	14.7257	-6.63588	1.7669	0.701732
ZNF695	-1.06701	-2.443	-6.78549	3.24797e-11	2.20173e-10	14.719	-6.63487	-1.9095	-2.97651
DNAH11	1.3141	-3.14203	6.78311	3.29726e-11	2.23431e-10	14.7043	6.63264	-3.79907	-2.48498
CD244	1.05785	-2.15394	6.78255	3.30904e-11	2.24146e-10	14.7008	6.63212	-2.68286	-1.62501
RP11-100K18.1	1.36487	-6.35783	6.77947	3.37446e-11	2.28195e-10	14.6817	6.62923	-7.04026	-5.67539
SPAG17	1.90321	-6.28908	6.77638	3.44112e-11	2.32531e-10	14.6626	6.62634	-7.24069	-5.33748
TRGV5	1.42133	-5.62708	6.775	3.47131e-11	2.3444e-10	14.6541	6.62505	-6.33774	-4.91641
LGALS12	1.31169	-5.43898	6.77474	3.47706e-11	2.34785e-10	14.6524	6.62481	-6.09482	-4.78313
IRGM	1.42297	-8.1027	6.77349	3.50484e-11	2.36574e-10	14.6447	6.62363	-8.81419	-7.39122
MME	-1.17625	-2.35402	-6.77254	3.52592e-11	2.37952e-10	14.6388	-6.62274	-1.76589	-2.94214
LINC01366	1.52357	-5.66261	6.76858	3.61566e-11	2.43828e-10	14.6143	6.61903	-6.42439	-4.90082
FAM196B	-1.10173	1.56425	-6.76782	3.63302e-11	2.44908e-10	14.6096	-6.61832	2.11511	1.01339
DNMBP-AS1	-1.29608	-2.01632	-6.76408	3.72017e-11	2.50551e-10	14.5865	-6.61481	-1.36829	-2.66436
RP11-1348G14.6	-1.54412	-0.761364	-6.76332	3.73802e-11	2.51606e-10	14.5818	-6.61411	0.0106977	-1.53343
MUM1L1	-1.12336	1.53849	-6.7633	3.7386e-11	2.51606e-10	14.5817	-6.61408	2.10017	0.976811
NKX2-5	2.07732	-7.92754	6.76312	3.74292e-11	2.5185e-10	14.5805	6.61391	-8.9662	-6.88888
RP11-339F13.2	1.17123	-7.9783	6.76232	3.76188e-11	2.52986e-10	14.5756	6.61317	-8.56392	-7.39268
SPATA18	1.00343	-1.74786	6.76192	3.77143e-11	2.53535e-10	14.5731	6.61279	-2.24958	-1.24615
GPR6	-1.95005	-2.16522	-6.76174	3.77575e-11	2.53778e-10	14.572	-6.61262	-1.19019	-3.14024
SUSD5	-1.11428	1.93583	-6.76077	3.79902e-11	2.55248e-10	14.566	-6.61171	2.49296	1.37869
PPP1R8P1	1.62443	-5.80927	6.75978	3.82286e-11	2.56803e-10	14.5599	6.61079	-6.62148	-4.99705
RP11-214O1.2	1.55773	-5.54172	6.75587	3.91855e-11	2.62988e-10	14.5358	6.60713	-6.32058	-4.76285
RP11-508N22.13	-1.20807	-0.67569	-6.75548	3.92831e-11	2.63595e-10	14.5333	-6.60676	-0.0716555	-1.27972
EN2	1.17274	-4.79296	6.75032	4.05844e-11	2.71755e-10	14.5015	6.60193	-5.37933	-4.20659
EMILIN3	1.62542	0.206484	6.75031	4.05887e-11	2.71755e-10	14.5014	6.60191	-0.606224	1.01919
FAM163A	-1.67518	-3.59505	-6.74502	4.1968e-11	2.8068e-10	14.4688	-6.59696	-2.75746	-4.43265
ATP8A2	-1.09774	1.06288	-6.74416	4.21971e-11	2.82109e-10	14.4635	-6.59615	1.61175	0.514009
RP11-380I10.4	1.32559	-8.22737	6.74334	4.2415e-11	2.83513e-10	14.4585	6.59539	-8.89016	-7.56457
FOXB1	1.40036	-17.2632	6.74271	4.25841e-11	2.8454e-10	14.4546	6.5948	-17.9633	-16.563
RP11-115J16.1	1.07862	-10.0768	6.74131	4.29631e-11	2.86914e-10	14.4459	6.59348	-10.6161	-9.53748
SYCE1	-1.5019	0.706784	-6.73244	4.54368e-11	3.02657e-10	14.3913	-6.58517	1.45773	-0.0441642
DES	1.84372	-2.40887	6.73107	4.58308e-11	3.05115e-10	14.3829	6.58389	-3.33073	-1.48701
FAM181A	1.33511	2.03126	6.72895	4.64467e-11	3.08933e-10	14.3699	6.5819	1.3637	2.69882
DHH	1.22199	-5.37328	6.72883	4.64838e-11	3.09066e-10	14.3691	6.58178	-5.98428	-4.76229
TRAV18	-1.91556	-8.93381	-6.72212	4.84922e-11	3.22009e-10	14.3278	-6.57549	-7.97603	-9.89159
DMBX1	1.15942	-15.036	6.71481	5.07766e-11	3.36381e-10	14.2829	6.56864	-15.6157	-14.4563
RP11-91K9.1	1.20323	-7.27282	6.70734	5.32217e-11	3.51939e-10	14.237	6.56163	-7.87443	-6.6712
RN7SL417P	-2.36222	2.79847	-6.70705	5.33189e-11	3.52518e-10	14.2352	-6.56136	3.97958	1.61736
MMP10	1.71024	-9.77159	6.70695	5.33508e-11	3.52665e-10	14.2346	6.56127	-10.6267	-8.91647
AC092580.4	2.57943	-9.75959	6.70451	5.41753e-11	3.57791e-10	14.2197	6.55898	-11.0493	-8.46987
NAP1L4P1	1.45424	-5.74501	6.70391	5.43811e-11	3.59085e-10	14.216	6.55842	-6.47213	-5.01789
RP11-416H1.2	-1.25872	-7.09976	-6.70347	5.45303e-11	3.60005e-10	14.2133	-6.55801	-6.4704	-7.72912
RP13-895J2.8	-2.06609	3.11007	-6.7029	5.47254e-11	3.61162e-10	14.2098	-6.55748	4.14311	2.07703
NLRP6	1.38255	-7.46075	6.69916	5.603e-11	3.69571e-10	14.1868	6.55396	-8.15203	-6.76947
CTA-992D9.7	-1.99547	-10.3907	-6.69821	5.63646e-11	3.71711e-10	14.181	-6.55307	-9.39295	-11.3884
RP11-703I16.1	1.74325	-5.3103	6.69719	5.67248e-11	3.73883e-10	14.1748	6.55212	-6.18193	-4.43868
RP11-84C10.2	2.34045	-4.68098	6.69587	5.71985e-11	3.76869e-10	14.1667	6.55088	-5.85121	-3.51076
RP11-2C24.5	-1.53285	-5.33608	-6.69176	5.8693e-11	3.86088e-10	14.1415	-6.54703	-4.56965	-6.1025
HOXB5	1.61015	-9.72388	6.69154	5.87761e-11	3.86494e-10	14.1401	6.54682	-10.529	-8.9188
RP11-238K6.1	-1.11368	-3.19057	-6.69091	5.90067e-11	3.87941e-10	14.1363	-6.54623	-2.63373	-3.74742
CTD-2223O18.1	-2.05188	-7.36159	-6.69072	5.90771e-11	3.88334e-10	14.1352	-6.54605	-6.33565	-8.38753
SFTPD-AS1	-1.30172	-4.15152	-6.69019	5.9275e-11	3.89564e-10	14.1319	-6.54555	-3.50066	-4.80238
IGHV3-30	2.40762	-9.3121	6.68868	5.984e-11	3.92852e-10	14.1226	6.54414	-10.5159	-8.10829
RP11-167N5.5	-1.42672	-3.32303	-6.68846	5.99231e-11	3.93327e-10	14.1213	-6.54393	-2.60967	-4.03639
LINC00643	-1.06087	2.44915	-6.68467	6.13661e-11	4.02219e-10	14.0981	-6.54037	2.97959	1.91872
LINC01494	-1.64277	-3.5325	-6.68409	6.15891e-11	4.03535e-10	14.0945	-6.53983	-2.71111	-4.35388
RP11-264M12.2	-1.56375	-1.8919	-6.6821	6.23629e-11	4.08165e-10	14.0823	-6.53796	-1.11003	-2.67378
PIH1D3	1.46963	-6.35284	6.68163	6.25478e-11	4.09228e-10	14.0795	6.53752	-7.08766	-5.61803
RP11-88G17.6	1.20176	-7.50659	6.67662	6.45405e-11	4.21584e-10	14.0489	6.53283	-8.10747	-6.90571
RP11-438D14.2	-1.52785	-7.13368	-6.67543	6.50239e-11	4.2459e-10	14.0416	-6.53171	-6.36976	-7.8976
RP11-112L6.3	1.76853	-9.63446	6.67408	6.55752e-11	4.27883e-10	14.0333	6.53044	-10.5187	-8.7502
RASSF10	1.64986	-2.02462	6.66749	6.8342e-11	4.449e-10	13.993	6.52425	-2.84955	-1.19969
WARS2-IT1	1.07733	-1.43537	6.6642	6.97613e-11	4.53816e-10	13.973	6.52117	-1.97404	-0.896709
ARPP21-AS1	-1.91438	-4.74906	-6.66397	6.98624e-11	4.54393e-10	13.9716	-6.52095	-3.79187	-5.70624
AC093063.2	1.78018	-9.24935	6.66182	7.08068e-11	4.60452e-10	13.9585	6.51894	-10.1394	-8.35926
APLNR	1.0364	4.54445	6.65804	7.25023e-11	4.70806e-10	13.9354	6.51539	4.02625	5.06266
AC005281.2	1.11639	-9.87581	6.65627	7.3311e-11	4.75719e-10	13.9246	6.51372	-10.434	-9.31762
CTA-363E6.1	1.44358	-7.75985	6.65477	7.40011e-11	4.79684e-10	13.9154	6.51232	-8.48164	-7.03806
WT1-AS	1.51515	-9.7647	6.65427	7.42301e-11	4.81083e-10	13.9124	6.51185	-10.5223	-9.00712
RP11-117D22.2	1.64915	-6.15081	6.65103	7.57514e-11	4.90419e-10	13.8926	6.5088	-6.97539	-5.32624
RP11-157J24.1	1.54696	-6.82844	6.64876	7.6831e-11	4.96614e-10	13.8788	6.50668	-7.60192	-6.05496
RP1-122K4.2	1.7528	-7.06556	6.64844	7.69867e-11	4.97444e-10	13.8768	6.50637	-7.94196	-6.18917
HES5	-1.15537	2.04607	-6.64651	7.79184e-11	5.02929e-10	13.8651	-6.50457	2.62376	1.46839
TRBV12-3	1.76056	-9.65305	6.6456	7.8362e-11	5.05523e-10	13.8596	6.50371	-10.5333	-8.77277
FAM110C	1.17553	0.106852	6.64515	7.85843e-11	5.06777e-10	13.8568	6.50329	-0.480912	0.694615
PAX3	1.8739	-10.0688	6.64512	7.8598e-11	5.06777e-10	13.8566	6.50326	-11.0057	-9.13181
THEGL	1.36772	-7.23143	6.64276	7.97631e-11	5.13657e-10	13.8423	6.50105	-7.91529	-6.54756
ANO9	1.44265	-7.98852	6.64128	8.05068e-11	5.18167e-10	13.8332	6.49965	-8.70985	-7.2672
AC011515.2	1.48524	-3.97949	6.63903	8.16453e-11	5.24846e-10	13.8195	6.49754	-4.72211	-3.23687
FCAMR	1.14169	-8.64453	6.63856	8.18843e-11	5.2629e-10	13.8167	6.4971	-9.21537	-8.07368
AC073072.5	1.50696	-6.75997	6.6379	8.22205e-11	5.28171e-10	13.8127	6.49648	-7.51346	-6.00649
GPR139	1.53664	-11.428	6.63772	8.23125e-11	5.28669e-10	13.8116	6.49631	-12.1963	-10.6597
OR51E1	1.56271	-9.66607	6.63229	8.51455e-11	5.4619e-10	13.7786	6.49122	-10.4474	-8.88472
HLA-G	1.44257	-5.52175	6.63135	8.5648e-11	5.49317e-10	13.7729	6.49033	-6.24303	-4.80046
CNTNAP3P2	1.12616	-3.5616	6.63114	8.57627e-11	5.49859e-10	13.7716	6.49013	-4.12468	-2.99852
KRT7	1.56863	-2.98486	6.62884	8.69984e-11	5.57586e-10	13.7576	6.48797	-3.76918	-2.20054
RP11-344B5.4	-1.47376	-1.18434	-6.62845	8.72093e-11	5.58839e-10	13.7552	-6.48761	-0.447459	-1.92122
RP11-1149O23.3	1.08534	-3.32568	6.62687	8.8072e-11	5.64069e-10	13.7456	6.48613	-3.86835	-2.78301
RP11-572O6.1	-1.85889	-3.78836	-6.62235	9.05852e-11	5.79148e-10	13.7182	-6.48188	-2.85892	-4.7178
TMEM196	-1.4013	2.1873	-6.61818	9.29707e-11	5.93774e-10	13.6929	-6.47796	2.88795	1.48665
IL22RA1	1.30268	-8.4096	6.61502	9.48137e-11	6.04379e-10	13.6737	6.475	-9.06094	-7.75826
TUBAL3	1.52525	-6.25413	6.61331	9.58283e-11	6.10526e-10	13.6633	6.47339	-7.01676	-5.49151
CTA-223H9.9	-1.17754	-2.20736	-6.61278	9.61438e-11	6.12108e-10	13.6601	-6.47289	-1.61859	-2.79613
RP11-291B21.2	1.49864	-8.53682	6.6108	9.73397e-11	6.19181e-10	13.6481	6.47103	-9.28614	-7.7875
ZNF98	-1.77123	-0.509414	-6.60948	9.81412e-11	6.24053e-10	13.6401	-6.46979	0.376201	-1.39503
PI16	1.2096	3.02911	6.60895	9.84645e-11	6.25899e-10	13.6369	6.46929	2.42431	3.63391
RP11-449L13.2	-1.71578	-6.8294	-6.60847	9.87591e-11	6.27662e-10	13.634	-6.46884	-5.97151	-7.68729
AMY2A	-1.60626	-2.35869	-6.6081	9.89855e-11	6.28882e-10	13.6317	-6.46849	-1.55556	-3.16182
AC011239.2	1.15532	-5.51703	6.60537	1.00677e-10	6.38962e-10	13.6152	6.46593	-6.09469	-4.93937
FAM180B	1.17732	-4.06466	6.60339	1.01923e-10	6.46527e-10	13.6032	6.46407	-4.65332	-3.476
RP11-280K24.4	-1.05827	-5.30912	-6.60243	1.02531e-10	6.50275e-10	13.5974	-6.46317	-4.77998	-5.83825
CTD-3035K23.3	1.07037	-4.78138	6.60203	1.0279e-10	6.51692e-10	13.5949	6.46279	-5.31656	-4.2462
RP11-151H2.3	-1.96238	-7.81196	-6.596	1.06709e-10	6.75246e-10	13.5584	-6.45713	-6.83077	-8.79315
HTR2C	-1.48484	-3.80877	-6.59197	1.09412e-10	6.91386e-10	13.5341	-6.45334	-3.06635	-4.55119
LINC00189	1.69175	-6.27318	6.5904	1.1048e-10	6.98015e-10	13.5246	6.45187	-7.11906	-5.42731
RP11-349A8.3	-1.89966	-6.04677	-6.59036	1.10511e-10	6.98089e-10	13.5243	-6.45183	-5.09694	-6.9966
ABCB11	1.19885	-6.57461	6.58892	1.11504e-10	7.04119e-10	13.5156	6.45047	-7.17403	-5.97519
LL22NC03-32F9.1	-1.86789	-0.141601	-6.58684	1.12947e-10	7.12862e-10	13.5031	-6.44852	0.792344	-1.07555
RP11-834C11.6	1.36002	-9.5061	6.58633	1.1331e-10	7.15029e-10	13.4999	6.44803	-10.1861	-8.82609
CRYGA	-1.73816	-1.71165	-6.58544	1.13936e-10	7.18604e-10	13.4946	-6.4472	-0.842575	-2.58073
DKKL1	1.51787	-2.26586	6.5851	1.14177e-10	7.19921e-10	13.4925	6.44688	-3.02479	-1.50692
MAP3K19	1.87218	-0.00413325	6.58386	1.15054e-10	7.25279e-10	13.485	6.44572	-0.940224	0.931957
CTLA4	1.15664	-3.42273	6.58228	1.16188e-10	7.32049e-10	13.4755	6.44423	-4.00105	-2.84441
STRCP1	-1.23174	-6.31468	-6.58068	1.17343e-10	7.38942e-10	13.4658	-6.44273	-5.69881	-6.93055
RP11-313J2.1	-1.0675	-1.80649	-6.58006	1.17795e-10	7.41533e-10	13.4621	-6.44215	-1.27274	-2.34024
RP11-39H3.2	1.18802	-6.57428	6.57597	1.20819e-10	7.60044e-10	13.4374	6.4383	-7.16829	-5.98027
ESPNL	1.32231	-6.97015	6.57372	1.22513e-10	7.70035e-10	13.4238	6.43619	-7.6313	-6.30899
AHSG	-1.19465	-0.966166	-6.57353	1.22659e-10	7.70686e-10	13.4226	-6.436	-0.36884	-1.56349
LRRC26	-1.70978	-7.34825	-6.57181	1.23973e-10	7.78403e-10	13.4122	-6.43439	-6.49336	-8.20313
RP11-283G6.4	1.70105	-7.17983	6.56938	1.25846e-10	7.89893e-10	13.3976	6.43211	-8.03036	-6.32931
MUC19	-1.93553	-2.08556	-6.56903	1.26123e-10	7.91492e-10	13.3955	-6.43177	-1.1178	-3.05333
SLC9C2	1.66089	-4.12891	6.56814	1.2682e-10	7.95731e-10	13.3901	6.43094	-4.95936	-3.29847
NEUROD6	-2.01793	5.05779	-6.56715	1.27597e-10	8.00232e-10	13.3841	-6.43001	6.06675	4.04882
AC007950.2	-1.02684	-4.65425	-6.56492	1.29369e-10	8.10193e-10	13.3707	-6.42791	-4.14083	-5.16767
GHRH	-1.97631	-3.41496	-6.56449	1.29711e-10	8.12193e-10	13.3681	-6.42751	-2.4268	-4.40311
C10orf126	1.28474	-7.04226	6.5644	1.29781e-10	8.12495e-10	13.3676	6.42743	-7.68463	-6.39989
AP000476.1	1.47883	-4.88615	6.56412	1.3001e-10	8.13784e-10	13.3659	6.42716	-5.62556	-4.14674
RP11-1149M10.2	1.17411	-1.57788	6.56361	1.30419e-10	8.16203e-10	13.3628	6.42668	-2.16494	-0.990828
KB-1836B5.4	-1.34528	-0.497053	-6.55938	1.33872e-10	8.3724e-10	13.3373	-6.42271	0.175588	-1.1697
RP11-1112C15.2	-1.38494	-7.70066	-6.55639	1.36372e-10	8.52292e-10	13.3193	-6.41989	-7.00819	-8.39313
BIK	1.11127	-5.4604	6.55376	1.38606e-10	8.65952e-10	13.3035	6.41742	-6.01604	-4.90477
OR11K1P	-1.89259	-4.33969	-6.55301	1.39249e-10	8.69675e-10	13.299	-6.41671	-3.3934	-5.28598
NMUR1	1.16219	-5.11816	6.55284	1.39389e-10	8.70252e-10	13.298	6.41656	-5.69926	-4.53707
RP11-392O1.4	-1.73663	-5.475	-6.55149	1.40559e-10	8.77253e-10	13.2898	-6.41529	-4.60668	-6.34331
AC005083.1	1.833	-6.62859	6.5489	1.42822e-10	8.90918e-10	13.2743	6.41285	-7.54508	-5.71209
DAPL1	-1.1176	-1.38117	-6.54674	1.44744e-10	9.02447e-10	13.2612	-6.41081	-0.822371	-1.93997
MYT1L-AS1	-1.21025	-6.31853	-6.54555	1.45806e-10	9.08601e-10	13.2541	-6.4097	-5.71341	-6.92366
RP11-490G2.2	-1.63595	-4.38036	-6.54514	1.46176e-10	9.10748e-10	13.2516	-6.40931	-3.56239	-5.19834
TUNAR	-1.34531	0.444948	-6.54191	1.49114e-10	9.27946e-10	13.2322	-6.40628	1.1176	-0.227705
CPLX3	-1.39601	1.8102	-6.54037	1.50538e-10	9.36328e-10	13.223	-6.40483	2.50821	1.1122
RP11-107C16.2	-1.62783	-3.65934	-6.53719	1.53521e-10	9.54389e-10	13.2038	-6.40183	-2.84542	-4.47325
CTC-457E21.9	-1.84952	-8.39442	-6.53643	1.54238e-10	9.58524e-10	13.1993	-6.40112	-7.46966	-9.31918
LSAMP-AS1	1.54828	-9.30368	6.53554	1.55083e-10	9.63611e-10	13.194	6.40029	-10.0778	-8.52955
TIMD4	1.36419	-4.56135	6.53534	1.55277e-10	9.64648e-10	13.1928	6.4001	-5.24345	-3.87925
RP11-737O24.5	1.60251	-7.70969	6.53473	1.5586e-10	9.67942e-10	13.1891	6.39953	-8.51094	-6.90843
GPR148	-1.17581	-6.31557	-6.53282	1.57705e-10	9.79063e-10	13.1776	-6.39773	-5.72766	-6.90347
PRKG2	-1.26901	-0.600664	-6.52795	1.62512e-10	1.00736e-09	13.1484	-6.39314	0.0338414	-1.23517
MAB21L2	1.50097	-8.00192	6.5279	1.62561e-10	1.0075e-09	13.1481	6.3931	-8.7524	-7.25143
CD1E	1.81538	-7.34725	6.5266	1.63868e-10	1.01491e-09	13.1403	6.39187	-8.25494	-6.43957
RP11-401P9.6	-1.21038	-7.23502	-6.52509	1.65394e-10	1.02366e-09	13.1312	-6.39045	-6.62983	-7.84021
ICAM4	1.289	-3.92329	6.52488	1.65608e-10	1.02481e-09	13.13	6.39026	-4.56779	-3.27879
CTD-2521M24.5	1.69259	-6.7768	6.52481	1.65676e-10	1.02506e-09	13.1296	6.39019	-7.62309	-5.9305
NPHS1	-1.37433	-4.1184	-6.52444	1.66055e-10	1.02705e-09	13.1274	-6.38984	-3.43123	-4.80556
RN7SL268P	-1.48904	-0.164636	-6.51783	1.72947e-10	1.06841e-09	13.0877	-6.38362	0.579886	-0.909159
PLA2G10	-1.53829	-6.58614	-6.51755	1.73248e-10	1.06991e-09	13.086	-6.38336	-5.81699	-7.35528
IL18RAP	1.23386	-5.43532	6.51496	1.76026e-10	1.0867e-09	13.0705	6.38092	-6.05225	-4.81839
CTD-2024F21.1	-1.34573	-5.50959	-6.51337	1.77753e-10	1.0968e-09	13.061	-6.37943	-4.83672	-6.18245
KRT31	-1.8008	1.03099	-6.51135	1.79976e-10	1.11014e-09	13.0489	-6.37752	1.93139	0.130588
LINC00551	1.3427	-7.10433	6.51063	1.80773e-10	1.11468e-09	13.0446	6.37685	-7.77567	-6.43298
TFPI2	1.14523	-4.25921	6.50888	1.82722e-10	1.12599e-09	13.0341	6.3752	-4.83182	-3.6866
HTR1D	1.04893	-3.06888	6.50858	1.83056e-10	1.12781e-09	13.0323	6.37492	-3.59334	-2.54441
OR2I1P	1.73244	-4.47457	6.50814	1.83556e-10	1.13069e-09	13.0297	6.3745	-5.34079	-3.60835
RP13-726E6.2	-1.43916	-3.44585	-6.50289	1.89571e-10	1.16637e-09	12.9983	-6.36956	-2.72627	-4.16543
RP11-469H8.6	1.81822	-8.63366	6.50022	1.92698e-10	1.185e-09	12.9823	6.36705	-9.54277	-7.72455
UGT2B17	1.58033	-8.49445	6.50014	1.92788e-10	1.18536e-09	12.9819	6.36698	-9.28461	-7.70428
RP11-481H12.1	1.6398	-0.723025	6.49964	1.93387e-10	1.18864e-09	12.9788	6.3665	-1.54293	0.0968754
IGLL5	2.18387	-7.84779	6.49908	1.94055e-10	1.19254e-09	12.9755	6.36597	-8.93973	-6.75586
C17orf102	-1.08569	0.288018	-6.49337	2.00959e-10	1.23268e-09	12.9414	-6.36061	0.830865	-0.254829
RP11-515O17.2	-1.22828	-5.2123	-6.49166	2.03085e-10	1.24509e-09	12.9312	-6.35899	-4.59816	-5.82643
RP11-435O5.2	1.52436	-8.51908	6.48694	2.09034e-10	1.28006e-09	12.903	6.35455	-9.28125	-7.7569
KRTAP5-1	-1.16801	-1.54275	-6.48499	2.11548e-10	1.29459e-09	12.8914	-6.35271	-0.958741	-2.12675
ZFR2	-1.16806	2.09601	-6.4835	2.13487e-10	1.30513e-09	12.8825	-6.35131	2.68004	1.51198
LDLRAD2	1.12154	-4.90856	6.47455	2.255e-10	1.37535e-09	12.8291	6.34289	-5.46933	-4.3478
PIRT	1.23324	-0.0540002	6.47383	2.26502e-10	1.38122e-09	12.8248	6.3422	-0.670622	0.562622
C9orf66	1.02342	-7.06058	6.47318	2.27396e-10	1.38621e-09	12.821	6.3416	-7.57229	-6.54888
RP11-300M24.1	1.81608	-5.85452	6.47295	2.27715e-10	1.38792e-09	12.8196	6.34138	-6.76256	-4.94648
TNFSF12-TNFSF13	2.34705	-8.84663	6.47101	2.30439e-10	1.40327e-09	12.808	6.33955	-10.0202	-7.6731
RP3-460G2.2	1.8037	-4.66029	6.47094	2.3054e-10	1.4035e-09	12.8076	6.33948	-5.56214	-3.75844
SHISA8	-1.1445	-1.53202	-6.46724	2.35799e-10	1.43384e-09	12.7856	-6.336	-0.959776	-2.10427
BDKRB1	1.54134	-4.26665	6.4612	2.44672e-10	1.48631e-09	12.7496	6.33031	-5.03732	-3.49598
SMCR2	-1.33014	-3.82485	-6.45832	2.49002e-10	1.5111e-09	12.7326	-6.3276	-3.15978	-4.48992
RHOV	-1.02932	-1.2083	-6.45584	2.52804e-10	1.53213e-09	12.7178	-6.32526	-0.693638	-1.72296
RP11-340I6.8	-1.63287	-4.74923	-6.4556	2.53175e-10	1.53413e-09	12.7164	-6.32503	-3.9328	-5.56567
LINC00704	1.42132	-7.84266	6.4545	2.54876e-10	1.54417e-09	12.7098	6.324	-8.55332	-7.132
AC018641.7	-1.53157	-5.19609	-6.45351	2.56414e-10	1.55323e-09	12.704	-6.32307	-4.43031	-5.96187
HOXB9	1.22331	-11.0927	6.44733	2.66257e-10	1.61098e-09	12.6673	6.31725	-11.7043	-10.481
CFAP99	1.39662	-2.49794	6.44703	2.66747e-10	1.61314e-09	12.6655	6.31697	-3.19625	-1.79963
RP11-470C13.4	-1.14691	-5.40816	-6.4396	2.79104e-10	1.68229e-09	12.6214	-6.30996	-4.8347	-5.98161
RP11-184M15.1	1.41912	-7.98879	6.43891	2.80269e-10	1.68875e-09	12.6173	6.30932	-8.69835	-7.27923
OTOG	-2.02398	-3.66973	-6.4339	2.88955e-10	1.73907e-09	12.5876	-6.30459	-2.65774	-4.68172
PGM5-AS1	1.69846	-5.42759	6.43228	2.91812e-10	1.75511e-09	12.578	6.30307	-6.27682	-4.57836
RP11-182J23.1	-1.09758	0.976619	-6.4308	2.9445e-10	1.7701e-09	12.5692	-6.30167	1.52541	0.427827
MTHFD2P1	1.76867	-8.90151	6.42973	2.96376e-10	1.7808e-09	12.5629	6.30066	-9.78585	-8.01718
CCL23	1.77391	-8.38508	6.42885	2.97968e-10	1.78957e-09	12.5577	6.29983	-9.27204	-7.49813
ESX1	-2.06262	-5.30031	-6.42884	2.97984e-10	1.78957e-09	12.5576	-6.29982	-4.269	-6.33162
VWC2L	-1.12722	1.83494	-6.42757	3.00292e-10	1.80254e-09	12.5501	-6.29863	2.39855	1.27133
NPPA	-1.1195	4.41006	-6.42621	3.02782e-10	1.81719e-09	12.5421	-6.29735	4.96981	3.85031
OCSTAMP	1.12198	-9.6631	6.42103	3.12472e-10	1.87195e-09	12.5114	6.29246	-10.2241	-9.10211
AOC1	1.32154	-8.15145	6.41978	3.14845e-10	1.88524e-09	12.504	6.29129	-8.81222	-7.49068
LA16c-380H5.6	-1.80772	-2.6659	-6.41913	3.16091e-10	1.89177e-09	12.5002	-6.29067	-1.76204	-3.56976
[truncated: 1,814 more rows]
