# Supplementary material for: Transcriptional Networks Identify BRPF1 as a Potential Drug Target Based on Inflammatory Signature in Primary Lower-Grade Gliomas
Source: Front Oncol. 2021 Dec 2;11:766656. doi: 10.3389/fonc.2021.766656 (PMC8674185; doi:10.3389/fonc.2021.766656)
Supplement: Supplementary file 4 [file Table_3.xlsx]

## Sheet: 1210 overlapping driver genes
ADAMTS5
CDYL
CHCHD3
GPR161
JAK1
MAFK
PNPLA7
SMAD1
SRI
USP42
ZDHHC3
ZKSCAN5
ZNF689
RAPGEF3
POFUT1
ASNA1
CES4A
PECR
TRIM25
ZNF800
TIMP3
TNFAIP1
HACD1
ZSCAN25
RNF216
EGFR
EXT2
ZNF79
ADCY3
ZNF319
MASP1
CBL
AUH
TRIM3
PTS
CHKB
LRRN3
POU3F2
ADAM17
ZNF426
SLC16A2
NOTCH2
POLE3
FN3K
RNF185
AMMECR1L
BMPR1A
MOCS3
THAP1
PDSS2
ZNF616
FDXACB1
CDK15
HECTD4
ZNF792
BCHE
GANAB
FKBP3
TNFRSF25
ZNF148
CHKA
AKR7A3
ACYP1
GALT
MAP4K2
SRR
DDX19A
TNFSF9
CERCAM
SRGAP1
DDR1
ATF1
FASTKD5
DCLK2
OGFOD1
TAB2
SOX2
CASK
PAG1
GTF3C4
ZNF490
LCLAT1
SLC5A12
ABCF2
RBMXL1
ALDH8A1
PHKB
SMARCA1
HAGHL
ABCA1
ADGRG1
CAPN10
ABTB1
ZNF627
WEE2
ZNF81
ANOS1
ZBTB2
PRKD1
ZFAND3
ATP10D
HIF1A
SORD
NTN1
ZKSCAN3
ZXDA
HEATR6
CYP20A1
FGF22
DPYSL3
KLHL13
ZNF592
CNOT4
NLGN1
GUK1
TFAM
ARL2BP
RBM12
TRIM24
ZHX1
GALNT1
CPSF2
RNF212
FCF1
RDX
PI4K2B
TMX1
ZNF619
ZDHHC2
SLC25A15
PDGFC
ATF6
ZNF555
PHF23
KLF13
EXT1
DCLRE1B
SDC3
CREB1
SMC1A
RASSF7
ZFP3
ZNF398
LIPG
TADA2B
ADAM33
ZNF501
WNK3
ERCC4
F2R
DTD2
PLCH2
DLG5
GRHL3
GTF2H3
ZFAND2B
ATP2B4
FAAH
KDM5A
USP8
DDX19B
SIGIRR
PXYLP1
ABCA10
PRKD3
GSTCD
POLA1
FKTN
U2AF1L4
ZNF425
DDX52
KDM4D
SLC27A4
GNL3L
DHX35
NFIC
BCDIN3D
NEK4
ABHD17A
PTCD1
CHST15
ZNF776
ZNF486
ZBTB33
NFIX
PBX1
HCN2
ERN1
LRRC59
TFDP1
PEX12
PHF12
DCAF7
RP2
BAZ1B
MED20
CRKL
ARHGAP42
CMKLR1
SULT1C4
CCDC169
HNMT
NEK3
SLC39A14
NF1
SYNE2
ADK
ZDHHC15
ITPR2
TIGD7
SRBD1
NCOA1
ZNF107
MEIS2
MATN1
NMRK1
ZNF558
LONRF3
TBL2
CYB5R4
ZSCAN20
ADSS
NEIL1
CHAD
PGGT1B
STK31
RFX5
DHFRP1
TGFBRAP1
RFX7
SENP8
ZBTB39
NUDT4
ADAMTS14
DHX40
CBLL1
REPIN1
KCNN3
TRIM4
CUL9
YTHDF1
ADAMTS15
DTHD1
HDAC10
AATK
ZBTB8OS
KAT7
SEPHS1
RIN2
FADS2
TNPO1
ZNF678
FAT4
ZSCAN23
B4GALNT4
CANX
CBX5
KCTD13
MEX3C
SGPL1
CSTF1
BRAP
SMURF2
REL
ARHGAP31
WDR3
FBXW8
DCAF5
ZNF410
RSPRY1
NDUFAF5
GALNT10
KDM1B
TRPS1
CHD9
SORBS1
ERAP1
ING3
ALDH1B1
TAF1B
TEAD1
IPO8
ZNF2
PNPO
DYSF
BZW1
ARSB
ZBTB10
ZFP91
SH3GL3
TXNL4A
ZNF93
NFIB
KAT6A
GART
CDS2
ZNF709
CDH2
ACOX1
GPR107
FZD9
OR7E7P
USP9X
NID1
RSF1
UTP15
GBA2
ZC3H10
MYO10
GHRHR
ZFYVE26
GNG7
SEMA3B
CTDSPL2
EIF4E
ZNF462
ZNF229
PAXIP1
CPT1C
ZKSCAN4
MALT1
ABCA7
DBR1
ABCA2
2021-03-03
CPEB1
ZNF699
TAT
ASCL1
KHDRBS1
SEMA6A
ZNF609
BACH1
ZNF268
SF3B3
NCOA3
COX7A1
ZBTB21
MED10
ETV1
ZNF782
METTL14
ZNF805
PBX4
ZNF275
TRPV6
KRR1
CTNNB1
SLC14A2
GPR75
SEMA7A
RNF180
GLDC
GRB14
ZNF271P
ADCY7
ZNF772
ZC3H12C
ROBO1
SULT1A3
SLC25A42
PTPRG
GPSM2
ZNF43
RABGGTA
ZNF546
TKTL1
POLR1B
IRF2BP2
ATXN1L
PGP
AHCTF1
CREBBP
EP300
FOXN3
ZNF670
ZNF778
OR52E2
RFPL4B
ALG10
AMT
JAG2
KCND2
PRCP
RHBDD1
LINC00893
DERA
DQX1
ZNF136
ZNF658
DNAJB2
POLR3B
MANEAL
N4BP2
FUT10
ZCCHC10
LCMT2
SIN3A
ZNF770
ECHS1
ACOT8
FYTTD1
GZF1
SLC39A6
SP1
RNF123
ALDH1L2
SMAD3
RBAK
UHRF1
SNRNP200
NAV2
CDC5L
CRK
SLC35F2
CTNND2
CIAO1
RELA
ZACN
CRY1
HEY1
DHX33
PDE12
NR2F1
NSUN5P2
RNF2
APPL2
CNTLN
NCBP2
RPL38
GNA13
BBX
ZBTB9
PATL1
QDPR
ZBTB20
COX6B2
ZKSCAN2
PIK3CA
POLG
ABHD12
DYRK2
ATP6V0B
FADS3
MID1
ZDHHC7
ITGAV
WNT3
SOX21
ALKBH8
CC2D1A
SSRP1
ADNP2
SEMA3D
LSG1
TCF12
ADCY10
PCGF3
DARS
ZNF845
ASS1
CA11
GAMT
ZNF669
ZNF862
ZNF442
CCL28
EBF1
CSTF2
MAPRE1
OBSCN
GNA12
CES5A
LARP6
GEMIN4
FAHD2B
PPIG
KPNB1
MKRN1
SP3
VCAN
ZNF561
GSPT1
SLC16A8
RIN1
ZNF620
NOC3L
SENP1
PCBD2
ENTPD7
APCDD1
ALG11
TLR4
SLC25A14
JOSD2
SPTLC1
PKNOX1
SMAD2
POLR1A
SUB1
ZEB1
CPB2
RAVER1
ADNP
PWWP2B
POP1
ABHD4
CD22
ZNF460
ANXA11
SLC2A8
SEMA4C
WDR5B
WDR43
E2F5
TNNI3K
CTCF
ABL1
ZNF395
ZKSCAN7
NFRKB
AMDHD2
POLR2I
SMAD4
NTN3
ZNF774
HSD17B3
TNFRSF21
CALCRL
TRMT5
POU3F4
AIRE
C2orf49
B3GAT3
SHMT2
FUBP3
SMARCA5
CTPS2
PHKG2
OPHN1
SCN1B
SLC25A53
FAM120C
TRIM39
RDH13
AMY2B
SDHC
HEATR1
COX6C
RAC1
RPP25
GAK
ZBED4
CLCN5
ARID5B
CDK10
RNF39
MAVS
SLC4A9
ELMSAN1
LPL
NFXL1
NAGPA
UST
CASP2
IKBKG
ROCK1
ZNF429
NME6
OR2L5
DCAF12
PTPRZ1
TGS1
THOC7
FBXW5
ECHDC2
EPCAM
LONP2
BCLAF1
ZBTB17
MTMR3
EEF1G
TMF1
MED1
RBM27
PYGO1
PRDM5
ZNF124
PARP11
KCTD5
NCOA2
ADCYAP1R1
HELZ
ZNF253
CSNK2A1
RTCB
SRFBP1
AASDH
ATF7
ADRA2C
NMB
G3BP1
YES1
RASSF2
TET2
PLCD3
BRD3
ZNF843
ZNF578
PHC3
NSD1
SLC16A11
EIF4H
OR52A4P
TCF15
POU2F1
SERGEF
ZBED3
ABCC10
JUND
USP13
CD38
IMMP2L
FBXO30
EIF2S1
ZNF200
CLCN3
SLC25A10
NRP2
SMAD5
STK17B
SCYL3
TXNRD1
IFIT5
SOX4
ISG20L2
SP2
PIAS1
THNSL2
ZNF41
ZBTB5
ACKR3
ZNF254
SHPK
CDKN2A
STK4
NPR2
GLRX2
GRM3
FBXO2
CHST11
HEY2
C11orf54
ZNF430
MSI2
KLF16
TADA2A
CYP2C8
MSL3
ZNF626
ZNF157
RNF10
MTHFD2L
NIFK
ZNF562
ABCF1
RNF4
SALL2
PRPS1
PSPH
SLC8A1
KDM3B
PHF20
ASXL3
ETV3
PYCR1
COL9A3
PA2G4
ZNF614
CTSO
PEAK1
ZNF551
ZNF510
CNIH1
TIGD2
PIGN
EYA1
TLK2
ADAM10
HNRNPC
SERHL2
USP10
ILF2
DSEL
MTDH
PTPRA
NPM1
CD207
PAK2
ZFX
ZC3H14
SLC22A14
SLC9A3R2
HS3ST5
SRD5A3
SUMO2
MID2
NAT8
NUDT14
CD24
ZNF746
PIM3
VEZF1
ENOSF1
ZNF660
ZFYVE19
CLNS1A
SLC39A9
CAPN12
ZNF852
C5
GPD2
DPF3
ZNF3
QPCTL
ZNF100
RNF169
ZGLP1
NR3C1
GTF2F1
PCYOX1
ZNF22
POLH
RFWD3
MEPCE
ZNF444
MEX3A
ZNF829
ZNF114
GSTO1
PNPLA8
EIF3J
GALR2
SRCAP
PNMT
INTS12
GRID2
TRIM9
ZNF572
CPNE3
FANCF
TMLHE
ZNF70
RNF138
ACBD3
GAPVD1
SEC23IP
HAS3
ARFRP1
MSL2
CTDNEP1
MIF4GD
PIGY
ZNF143
SLC12A4
HENMT1
TOX4
PARP8
DHTKD1
GRIK4
HIVEP1
TOP1
CTBP2
TRAF6
IPO7
WBP11
CYB5R2
CHAMP1
NCL
KLHL20
MAPK1
ZNF580
PNKP
TAF7
MIB2
JADE3
SP4
GP1BB
SMARCE1
SSH1
BARX2
THG1L
ZNF502
RBM23
UBTF
PEX11A
LBR
ABCA5
DCTN5
UBAP2L
GAS6
USP37
SORL1
ZNF536
UBR4
NPEPL1
COQ7
TRRAP
ZNF844
BBS1
GPR137
ZNF277
RBM7
OXCT2
POMK
RAVER2
SOX11
GANC
ZNF19
RPL39L
EDF1
YEATS4
PIKFYVE
LIMD1
HAUS7
TAC4
DDX6
ABCC4
RBM12B
MRPL41
COX6A1
ABCC9
CR2
MRPL2
GLOD4
NKX6-2
TDRD10
ARL6IP4
MBTPS2
CD82
HNRNPK
ANKIB1
SND1
RBX1
ST3GAL4
APEX1
ZNF207
2021-03-02
ZNF771
SLC25A26
ASB7
COL5A3
CBX8
MYNN
DIMT1
HDX
ASXL2
EZR
KLF12
PLEC
OXSR1
CAPRIN2
TAF2
RGMA
PURB
TFCP2
EIF4A1
ZNF710
ERCC8
TAOK1
ZNF791
LAMA5
ZNF286B
ZNF630
BPNT1
CDH19
SUV39H2
EDC3
ULK3
ZCRB1
DDX23
MMP16
MUSK
TJP2
ADAM15
GEMIN5
IRF3
TRPM1
ASL
PAOX
GMEB1
EXD2
GPR62
ALDH18A1
PIGM
PDE1C
TXNIP
PDAP1
MSTN
FFAR1
CNOT6
ART3
UBE2B
ZHX3
TLE3
SMARCC2
PRKX
CCDC47
CLASRP
ACLY
KAT6B
SLC15A2
KDM5B
NOTCH1
CORO1C
HMGXB4
POU5F1B
SMAD9
ZKSCAN8
PIGW
EIF2AK1
SARS2
PUS3
ADGRV1
NAALAD2
ELP4
MGST3
SLC6A12
SLC28A3
ZNF92
PAICS
FOXO3
UBE2E1
UCK1
EDNRB
NONO
POLR2D
CNBP
ZNF658B
FIGNL1
MAN1B1
ZNF624
ZBTB6
SMNDC1
PWP1
CNDP1
SYNJ2
NR2F6
PTPRE
METTL6
GPATCH8
SOS1
ZNF250
RAPGEF1
NOP9
XRCC6
CARNS1
PHF6
ZSWIM5
MZF1
POLN
SMU1
TFAP2A
SCYL1
SCGB3A2
HYAL1
NPAS3
TET1
ZNF649
TNKS
MAP3K11
DUSP19
BCAN
NBPF10
ZNF491
SLC12A6
ZFP37
MRPL3
CDK4
NSUN3
ACOT4
SAP130
NT5E
SF3A1
SETD7
UBR7
BCAT2
CD55
SCAND2P
NFAT5
ZNF674
UBE4A
P2RX3
EIF3A
TSHZ1
CCT3
PPARA
USP38
GPC2
WRN
ARHGAP19
CHUK
AHCYL2
PDP2
IL12A
NFYA
C9orf3
TAS2R3
HDGF
PM20D2
TERF1
DCAKD
ZSCAN29
LIPT2
PRPF40A
HHIP
SLC7A6OS
UTS2B
PHF21A
LRP6
SLC22A15
PPM1D
DDX21
GP1BA
ADAMTS12
KLHL8
SULT1A4
ARSA
ALG10B
SLC7A1
SNRPA1
PRKCA
DPF2
MARS
MYCL
PHYH
TET3
TRDMT1
ASH1L
PSAT1
HPN
RBM22
TCF4
ANP32A
FZD8
PPP1R10
TNIK
NHLH2
ZNF827
POMGNT1
SEC24A
MGAT4C
PTGES
ZNF407
ZSCAN12
ADAR
DCUN1D1
MRPS9
SLC25A45
ARNT
GJC2
MRPS17
LCORL
POLRMT
KMT2E
ZHX2
ZNF354C
RADIL
ZNF197
EIF4G2
ADAMTS6
BTBD8
SHPRH
NPFF
ABL2
DPP8
SCAF8
HDAC9
DUSP22
TAF1
ME1
PPP2R5E
CNTN2
BRPF1
PGM3
ESCO2
NDUFS6
ZNF423
OR6B3
NAT14
SENP2
AK7
PTGDS
GPAT2
NOX1
ATAD2
DIAPH2-AS1
FOLR2
UGDH
KHSRP
BRWD3
ZNF557
SULT1A1
GCLC
TXN
ADGRL3
NR1H4
RNF220
PPP2R5A
RNF38
SUPT4H1
NAA35
IGF2R
GABPA
METAP2
CELF1
DDX18
NUDT22
ABHD8
CKMT2
2021-03-07
KDM7A
ZFP57
ZNF14
AFF4
MRPS35
MNX1
ATRN
OR6E1P
CCDC169-SOHLH2
BEST3
ASCC1
UNC5C
LCAT
RFX3
ZBTB26
SOX6
PTPDC1
TAF4
TSHR
GALNT13
THAP4
ZNF516
VTCN1
SULT1A2
GPT2
IDH1
FGF11
RFX8
PRIM1
DIS3L
SPEG
TSR1
AHCY
TAAR5
ZNF280C
CERS4
PHF2
MBOAT2
PHAX
ZNF623
ZCCHC7
MCOLN1
MTMR1
PABPC5
PRODH
DAZAP1
PANX1
ZNF641
ZNF646
ANXA7
PPM1J
WNT8B
ZNF484
SYDE2
EEF1A1
PATZ1
MAT1A
PRMT3
GRB7
HNRNPA1
HMGB3
NOVA1
BCO2
ZNF281
RRP1B
PHC1
ZNF431
PDE3B
TRADD
RASSF4
TOPORS
ZMIZ1
PUS1
PURA
DPP7
RAD50
BACH2
HNRNPA0
ZC3H13
ATR
SMC3
GREM1
MYLK3
FOXRED2
CDC25A
PIGB
RPLP0
SLC9A1
NCOA5
