# Supplementary material for: Transcriptional Networks Identify BRPF1 as a Potential Drug Target Based on Inflammatory Signature in Primary Lower-Grade Gliomas
Source: Front Oncol. 2021 Dec 2;11:766656. doi: 10.3389/fonc.2021.766656 (PMC8674185; doi:10.3389/fonc.2021.766656)
Supplement: Supplementary file 5 [file Table_4.xlsx]

## Sheet: Overlapping Upregulated genes 
AC009065.4
F2R
HMGN1P37
HMGN2P17
MYL2
RP11-64K7.1
HMGN1P36
HNRNPCP2
RP11-452D2.2
EEF1A1P7
PCDHB9
CYP4F35P
EEF1A1P16
RALGAPA1P
MEG3
MEX3A
ASPHD1
RP4-791C19.1
RP11-347E10.1
ZDHHC11B
RNF212
UBE2D3P2
MASP1
YBX1P6
LINC00202-1
YWHAEP5
CPXM1
TSEN15P1
HNRNPA1P4
SOX4
RP11-48F14.2
RP11-40C6.2
PRSS56
N4BP2
MAML2
NPAP1
RP11-392E22.9
FAM95C
CRISPLD1
ADAP1
CKM
HCN2
SF3A1
PTPRZ1
AC006946.16
NXF2B
RP11-134N1.2
RN7SL471P
SBSN
FIGN
EGFR
RP11-744D14.1
ANKRD19P
RP11-122C5.3
SMAD1
CTA-228A9.3
HSP90AB2P
KRT1
CNGA3
MYC
FER1L4
SLC2A3P1
YJEFN3
RP11-1029M24.1
FABP6
TSPAN19
WARS2-IT1
TIMP4
EIF5AP4
PAPD7
ABCA10
ACTA1
DNAJA4
CFC1
TNFRSF19
MYL1
CDH2
YWHAZP6
CASQ1
BMP2
CTD-3064M3.7
GSC
RP11-220C2.1
TSPAN11
RPL10P3
BEND3
ZDHHC15
AC083864.3
RP11-565P22.2
UHRF1
RP11-394O4.5
TMEM191A
RP11-496I9.1
MSTN
RP11-354P17.15
GLDC
MARVELD3
NAP1L1P3
SYNE4
ADAMTS6
VANGL2
CTA-929C8.8
RP11-358N4.6
TNC
TESC
FTCD
TNNC1
VCAN
RP11-627D16.1
CALCRL
PCDHGC4
MYH2
PNPLA7
KB-67B5.12
NUDT4P1
NUDT4P2
RP11-676M6.1
TLR3
CES4A
NEIL1
OR52A4P
AC004603.4
TPTE2P3
ZXDA
CASK
CRABP1
ITPRIPL1
RP11-334L9.1
KRTDAP
RP11-175B9.3
TCEA1P2
AC113188.2
RP11-66B24.7
AC006946.17
CLASRP
NLGN1
RP11-289I10.2
RP4-718N17.2
ARHGEF33
RP4-789D17.3
MYO16
ETV1
OR52E2
PCDHB8
GLDCP1
CDC42P1
OBSCN
RP11-361L15.5
KRT14
TENM4
ARHGAP31
ANKRD30B
THSD7A
STON1
TMEM86A
RP11-439M11.1
FRMPD3
KIAA1549
PCDHB16
C1orf226
RESP18
LINC01299
HRH1
KRT15
TAAR3
TMEM108
BMPR1APS2
ZNF805
ADAMTS15
HNRNPA1P12
AC092675.4
CYP4Z1
CTB-79E8.3
MAFB
SOX6
RP11-430L16.1
KIF25
KRT2
PWRN1
LDHAP3
TFAP2A
RP11-429A20.4
EXPH5
RP5-827C21.6
C21orf62
NMB
EEF1A1P19
RNF180
ANKRD34B
PTENP1
IGSF3
TNNT3
HNMT
ZNF100
ALDH1A3
FXYD6-FXYD2
WDR3
GUCA1A
RP11-173C1.1
AR
BCHE
RAB26
ARHGAP42
AC012066.1
SPARC
TAGAP
ZDHHC11
TTC30A
SLC9A5
HIRAP1
ADCYAP1R1
CCDC78
HIST1H3PS1
HPSE
RP11-234G16.5
GLUD2
RP11-10G12.1
CD22
COL7A1
RPSAP53
LCMT2
SLC15A2
ANKFN1
CCDC80
MTTP
RP11-830F9.5
ZNF486
TMEM191C
HNF4G
SETBP1
TPO
RP11-173P15.5
SERTAD4-AS1
CORO6
SLC35F2
GPR75
ABCC4
RP11-268J15.5
RPLP0P6
LINC01260
SUCLA2P1
PXYLP1
ZNF699
LINC01094
RP4-555D20.2
MAGED4
ALX3
RP11-567I13.1
MMP16
SNX18P3
RP11-286H15.1
RP11-638F5.2
FAM105A
RB1
RP11-496D24.2
STK17B
POLR1B
FAM153B
CALY
RP1-232L22__B.1
CTB-118P15.2
TNNI1
COL9A3
PCDHB10
COL28A1
RP11-379B8.1
RP11-192H23.6
RNF144A-AS1
RP11-61N20.3
WNT10B
TXNDC2
MYCL
DCAF12
CHAD
C10orf142
IQSEC3
TLX1
RP11-449H3.3
BEST3
KCND1
ASPDH
LINC00599
KIAA1211
RP11-181C21.4
SELL
RP11-550F7.1
SFRP1
RP11-875O11.1
CALML5
ANKRD18A
EEF1A1P9
TCF12
TH
TMEM119
CTB-32H22.1
SLC16A4
DPYSL3
MEG9
NXF2
LINC01415
RP11-467L24.1
FAM169A
EPCAM
FAM3C2
HAGHL
CCDC85B
RPS3AP44
CD207
CHCHD3P3
DDR1
ACKR3
LYN
SH3GL3
LINC00336
POFUT1
RAVER1
TSPAN6
TMC2
HAPLN1
NKX6-2
PRAME
RPP25
RP11-219E7.2
LRRC55
GOLIM4
CALML3
AC003973.3
BCLAF1
PLA2G4E
CDR1
E2F5
RP11-344E13.4
RPL23AP61
PRKRIRP7
SPATA5
ZNF275
BCO1
EEF1A1P29
CDCA4P4
CTD-2008L17.1
TEAD1
RP11-96H17.3
C1QTNF4
PIK3CG
BMPR1APS1
ADGRG1
DCX
SLC7A1
AC068831.15
MATK
PCP4
KRTAP5-7
GS1-309P15.4
RP11-255P5.3
GNG7
TSPAN12
ANGPTL2
SLC14A2
RP11-44N21.1
PPIAP11
KITLG
AC092675.3
FAM91A3P
CDCA7
RP11-2K6.1
RP11-267C16.1
IRX6
TMSB4XP4
ZBTB39
ITPR2
CMKLR1
RP11-566K19.6
RP11-728E14.3
PAPL
DFNA5
RNF19A
RNA5SP216
RFX7
CYP4A22
EBF3
DUSP27
PCDHB19P
RLTPR
SAMD9
TNR
PRRX1
CERCAM
PHKG1
CUL9
2021-09-01
RP13-88F20.1
RP11-44N22.3
OSGIN2
FFAR1
GFAP
PTAFR
RP11-234K24.3
ADAMTS5
RAB39A
SULT1C4
NXPH1
RP5-1052I5.2
RP11-893F2.14
RPE65
RP11-9L18.2
WEE2-AS1
UBAP1L
FIBIN
ANKRD18EP
SFTPC
RP5-892K4.1
RP11-316N24.2
EVPL
FAM153A
AC079776.3
PGGT1B
LINC00577
NAALAD2
GNRH1
KDM4D
FOXG1-AS1
ZNF107
AC007192.6
GEMIN4
GLIS3
SOWAHA
RP11-1084I9.1
TMEM91
TRMT5
ZBTB8A
GREM1
EEF1A1P4
ZACN
CTC-351M12.1
RP4-785G19.5
SLC16A8
TMEM106B
GPC6
LA16c-349E10.1
CYP4F29P
PRR11
GPC4
EEF1A1P12
NUDT4
MYH1
FXYD6
VWA5B2
COPG2
RP11-932O9.9
ZNF155
RP11-109G23.1
RP5-1120P11.1
CALML6
NFIA-AS2
ZSCAN25
RP11-80P20.3
RP11-64K12.4
BCAN
RP11-710C12.1
NES
ZNF555
VSIG4
CX3CR1
RP11-424C20.2
TTC30B
JAKMIP2-AS1
GNB4
SIGLEC8
LINC00893
RP11-21L23.2
RP11-411B10.7
NRROS
HSPA8P1
DLL3
NFIB
RPS7P4
TLR7
AC105053.3
TCAF1P1
DCLRE1B
CTD-2527I21.15
AF064858.7
ST7-AS2
ZSWIM4
RP11-809C18.3
GTF3C4
ZBTB10
AC005255.3
C14orf37
ZNF792
RP11-260O18.1
CBX8
PDGFC
GOLM1
LIPG
RGMB
KLHL11
TNNC2
AC003006.7
TRAF6P1
FOXD3-AS1
DYSF
LIME1
NR1H4
LRRC17
MARCKS
MESTIT1
AP1G2
RP11-609N14.4
RP11-815I9.4
PDIA2
AC004870.4
ALG10B
RP11-452L6.6
GCC1
ALG10
VDAC1P2
RP11-229P13.23
LAP3P2
AC006386.1
PRR26
ZNF843
HHIP-AS1
CYP2D7
PIK3CA
PDLIM5
CTD-2349P21.12
CCND2
WISP3
ARHGEF6
RP11-265N6.2
VEPH1
KLF12
P2RX5
CCDC144A
HNRNPKP1
ADAM17
URB2
CTD-2510F5.6
AC103563.9
RP11-319E12.2
AP003774.4
WNK3
BCAS1
ZNF221
RP11-573G6.6
ZSCAN23
KIAA1841
CDKN2B
CREBBP
RP11-192H23.8
ZNF681
DDX4
STT3A-AS1
HNRNPA1P8
TTC3P1
PDZD7
PPP1R1C
SLC35F3
EEF1A1P13
PLA2G4B
HIF1A
CLU
CTB-41I6.1
RPL3P9
RP11-116O18.1
HHATL
TMEM97
MOCS3
FAM201A
AATK-AS1
ANGPTL1
COL8A2
KPRP
INF2
FAM153C
CNKSR1
RP11-421P23.2
RBP4
RP11-565P22.6
PI4K2B
RP11-953B20.1
C9orf24
DLG5
CCDC154
ABCC6P1
CTC-304I17.1
RP5-844F9.1
P2RY12
CDK15
CTD-2006M22.2
ERAP1
CTC-525D6.3
GPR34
FOXO3B
FAM83F
DNASE2
FBXW8
H3F3AP4
U82695.9
SRBD1
RP11-731C17.1
LRIG1
MED13L
SOX5
OSBPL11
HES6
S1PR5
NPPB
FADS2
ZFP57
ZNF543
RP11-203J24.9
ITGB8
LINC00519
ZIK1
SLC39A14
HS3ST5
GRIK3
RP11-407G23.7
NMRK2
RP11-324O2.3
PIK3C2G
IFNA6
RP11-449D8.1
KLHL1
SPCS2P4
WDR49
RP1-140K8.5
LINC00298
NRIP1
FAAHP1
GRPR
NUS1P1
PIK3AP1
CTB-41I6.2
SFRP2
STAG1
ZNF354C
RP11-844P9.2
CRISP2
AC009166.5
MYH7B
RP6-24A23.7
RP11-417L14.1
CDRT4
SMG7-AS1
CTD-2192J16.20
SRRM3
GLIPR1
RP11-100M12.3
ANKRD20A19P
SORD
RPL7P47
ZNF43
EIF4BP7
RP2
VSTM2B
PEX12
RP11-339B21.8
ZBTB42
RP11-662I13.3
RP5-837I24.1
RP11-14N7.2
LINGO3
XPR1
CTD-2514K5.4
ZNF669
CCDC144NL
RP1-152L7.5
TMEM191B
RP11-277P12.9
ZNF70
RP11-174G6.5
CTC-512J14.5
WLS
REL
SNHG24
MEMO1P1
ARSJ
KEL
RP4-751H13.7
RP1-257A7.5
INTS5
SGMS2
RP11-109L13.1
CEP170P1
ZNF572
ZNF268
RP11-103H7.2
TMEM74B
SATB2-AS1
CYP4A11
RP11-393I2.4
CLEC4G
LINC01106
MYBPC3
ZNF619
FBXO30
SPATA3-AS1
CYBB
TRPV3
C6orf132
RASAL1
CTD-2562J17.4
YWHAZP4
IQUB
ZNF426
PSMC1P1
CYP2U1
GSDMB
RP11-730N24.1
PARP11
TRIM24
FER1L5
BOK
SRGAP2B
UNCX
AC098823.3
CASC4P1
PPP1R27
PRELID1P1
LRRN3
ARHGEF16
FAM110B
GRM4
ATF7IP2
RP11-626K17.3
SKOR2
GSTCD
SOX2
MUC6
ZMIZ1
ENOSF1
LOR
RP11-451G4.2
RPL13AP3
ZNF79
HILS1
ADRA1A
RP11-63M22.2
LMNB1
MEX3C
SEC24A
FAR2P1
MCTP2
RP4-738P15.6
LINC01468
RP11-212D19.5
CHST9
AC006466.5
DNMBP
ABCA5
HEATR1
ADCY8
DAG1
DTNB
NFIX
SOCS6
RFPL2
BRINP3
SLC8A1-AS1
AC005077.14
FBN2
RP11-441O15.3
COL22A1
SSPN
ERLIN2
RP13-616I3.1
RP11-810K23.6
PACRG-AS1
NOTCH2
COX7CP1
PHLDA1
SNHG23
HAS2
TMPPE
CTA-315H11.2
ANOS1
WDR5B
CUZD1
LINC01574
ALDH1B1
RIMKLBP1
ADRB2
SUMO1P4
YWHAZP2
RP11-419J16.1
AC016757.3
AC010980.2
RP11-204C16.4
RP11-420L9.5
RP11-426C22.4
BHLHE22
LINC00994
RP11-353N14.4
SYNE2
DRAXIN
GRIK4
ST6GAL1
AC007163.3
SLC16A2
OR4N4
LPAR5
CH17-140K24.6
POMC
SRCIN1
TMEM252
WDR76
GAL3ST4
CTD-2073O6.1
NPB
RP11-966I7.2
RP11-231P20.2
TRPV5
AC000123.2
RASSF7
FDXACB1
PRKCDBP
PAG1
DDIAS
GNAQP1
GHRHR
KCNG3
ANKRD20A8P
GRIA4
SAG
RP11-172E10.1
TCF4
NOTCH2NL
KRT8P50
CARD11
NCKAP1L
HPGDS
AC000089.3
KCNA1
AL592528.1
ZSCAN12
GRB10
RP11-447D11.3
ACAP1
AFAP1
TMPOP1
MSI1
TMEM151A
LIX1
FLVCR2
RP11-196G11.2
RP11-286E11.1
WNT9B
ZNF319
CCDC26
CYB5R2
RP11-734K23.9
RP11-256P1.1
RP11-373D23.2
DCD
RP11-700P18.2
CYCSP45
RPL17-C18orf32
CD68
CD84
CXCL16
AC072062.1
C1orf94
FEV
YWHAZP5
LIN28B
TBC1D26
BBOX1
MYL7
LDHAP7
ID4
NOS1
PTGS1
SORL1
C14orf180
RP11-693J15.4
DCTN1-AS1
SIX3
FRMD3
NPHP3-AS1
EEF1A1P10
ZNF2
RP11-982M15.8
ATG9B
RP11-284F21.10
OGDHL
GRHL3
CTB-13F3.1
SYTL4
CTD-3092A11.2
RAB40B
RP11-283I3.2
AC006538.4
GBP7
ENO1P4
RP11-27I1.4
RP11-521D12.1
ID2
C1QTNF5
TFAP2A-AS1
ADAMTS7P1
ENAH
PRR32
RP1-179N16.6
RP11-167N5.5
SELPLG
ANKRD36BP2
SEZ6L
LCE1E
CSF1R
RPL12P38
PDP2
AC007040.8
NEDD4
LIFR
PRCP
CTD-3162L10.1
TREM2
COL4A6
XPOTP1
FAAH
SYK
HSF2BP
FAM64A
ZNF845
ALOX15
NAV2
POLH
AC010649.1
CTDSPL2
KRTAP5-8
MMP17
RP11-184M15.2
ZNF490
AC073072.7
DCLK2
EXT1
VCAM1
ZNF425
RGS18
SPTLC3
RP11-389O22.1
ZNF208
RPL7P6
PPP1R14A
RP11-81H3.2
CSRP2
PSMC1P9
NKX2-1
MARS2
MEG8
LRRC8A
CH17-118O6.3
FABP1
RNF128
CACNA1H
EEF1A1P6
C8orf37
SLC4A4
TRPC5OS
ADAMTS14
DMBX1
ANGPT1
SLC4A9
ENPP2
NAALADL2
LIPM
DAND5
RP11-313I2.7
ABHD12B
CTD-2561J22.2
AC083867.4
IRS1
SMG8
STK31
ZKSCAN4
AMY2B
LACE1
RP11-293I14.2
GABRA6
RP11-384F7.2
TTLL3
ZNF114
PEG10
NOP56P3
IDH1
FLG2
ZBTB6
TMEM174
FOXB1
PCDHB13
FAM71E1
MAL
RP5-1126H10.2
RP11-624L12.1
KCNJ5
ADCY10P1
SEC14L5
RP11-7D5.2
FOLH1
RP11-2E11.5
VANGL1
PTPDC1
KCNN3
SLC33A1
ZNF398
SELM
ZNF772
DOK5
C3AR1
CD44
RP11-277P12.10
SMAD9
PLCH2
RBM12B
RP1-301L19.1
ARID5B
DOLK
SUSD6
ZBTB7C
ENOX1-AS1
ANKFY1
TET2
AC012005.3
MRPL41
CTD-2647L4.5
MR1
RP11-20J15.3
RP11-473N11.2
SHTN1
PPP2R2C
NOX3
FAM187A
JAKMIP3
CTC-518P12.6
GPC2
STK38L
S1PR2
RPL5P29
AATK
LRRC32
RP11-208N14.4
LINC01142
BMPER
LDB3
RP11-627D16.2
AC092155.1
EZH2
C1orf109
CTD-2049O4.1
IL17RD
RP11-1406H17.1
DFNB31
RP11-393I23.4
RP11-463D19.2
TLX1NB
NRIP3
SH3PXD2A
RP11-5O23.2
BFSP1
RP11-45A16.4
AC093724.2
FKBP1B
VSIG2
AGT
TBCAP1
RP11-344P13.6
TP53
ADRA2C
RP11-1055B8.4
SIGIRR
ZNF557
RP11-24N18.1
PLIN4
FZD7
CTC-529I10.1
ZNF678
ZNF658B
NR2F1
RP11-69E11.4
DENND4C
ZSCAN20
GAS2
RIPK2
RRN3
RP11-490G2.2
KIF4A
RP11-231C14.4
KIAA1875
CTB-25B13.5
HOXD8
ATXN8OS
PRDM5
RP11-588G21.1
LRRC7
UBD
MFAP3
TC2N
ZFP37
RP11-66B24.1
AC144530.1
TMEM184A
ZBTB9
KNCN
MYO15B
NTRK2
TRIM4
BRICD5
CD86
EEF1A1P22
SLC2A5
RP11-414J4.2
RP4-738P15.1
TARID
ANTXR1
RP1-40E16.9
LINC01088
PARD3B
RP11-215A21.2
CATSPER2
RP11-613M10.8
RP11-259N19.1
RP11-320H14.1
FOLR2
RBM47
RASD2
LMNTD1
PCDH18
DHX9P1
EPHB3
DLGAP5
KIF12
LRRC37A7P
RP11-260M2.1
ANKRD6
TP53TG5
JAKMIP1
CTD-2545M3.8
ASXL2
CTB-176F20.3
ACKR4
RFPL4B
TDRD10
GAS1
RP11-697H10.1
PPAP2C
RP11-474G23.2
KLHL28
ZNF829
PTGER1
GNG12-AS1
BCDIN3D
KCTD14
CRNN
ZNF770
CTXN1
AL158801.1
RGS14
ZNF658
RP3-395M20.12
CYFIP1
RP11-159G9.5
CDKN2A
FKBP14
RHBDL2
BCL9
AKR1B15
SH3BP1
ST8SIA4
AP001258.4
SH3RF3
PYROXD2
LSM12P1
TIMP3
LILRB4
CRACR2B
DLK1
CLP1
AC079776.2
ZNF136
RP11-317N8.4
CASP14
PRRG3
ST14
OLA1P1
GPR161
CTD-2540M10.1
RP11-314C16.1
SV2C
OLFML2B
USP38
IKZF1
LGI3
GPR143
ARHGAP25
BCL11A
LINC00364
TMEM235
MAPK1IP1L
RP11-862L9.3
TBX15
RP11-889L3.1
CTA-941F9.10
NEFM
WNT10A
LCNL1
PAIP2B
JAM2
PRTG
SATB2
SH3RF2
LINC00486
SCIMP
DTL
TOX
SYDE2
CH507-145C22.4
PRG4
SLC12A4
MKLN1-AS
RP11-97O12.5
TMX1
RP11-96H17.1
ZBED6
ESX1
RP11-33M22.2
CCT7P2
KCNJ2-AS1
ZNF614
ZNF627
RP11-680A11.5
TSKU
APBB1IP
DGKE
GNL3L
TRHDE-AS1
HOXD-AS2
PYGO1
GS1-204I12.4
SRFBP1
RP11-1055B8.3
CNDP1
NPAT
SRPX
RP11-698N11.2
AC005037.3
RP11-231I16.1
CCDC71L
RP11-431N15.2
CTC-458G6.2
SLC10A7
TGFBR3
RP1-290I10.7
RP11-1082L8.4
NRG4
SH3RF3-AS1
RP11-109P6.2
FOXRED2
GIPR
SPIRE1
BTF3L4P3
RPL7AP30
SPTB
RP11-433J8.1
RP11-95F22.1
KLHL3
MAP10
CCDC103
DYNC1I2P1
RP11-192H23.4
ZKSCAN2
CHST14
LINC01305
TRIM34
MESP2
AMY2A
BTBD17
RP5-1074L1.4
CDH10
KLHL25
RBM15
TNPO1
RP11-168O22.1
ST8SIA3
LINC00511
TIGD4
MB21D2
LINC00894
FGD3
DKFZp434P228
PABPN1L
ASIC3
TNN
ESYT3
ANKRD65
LACC1
CTB-49A3.4
RMI1
ANKRD30BL
PBK
TMEM88B
F2
CTD-2015G9.2
LINC00689
PLTP
ALG11
HAPLN2
AC004540.4
PKP4
RP11-545A16.3
PAPPA-AS2
RP11-19P22.8
CMTM3
VRK1
RP11-308D13.3
RAPGEF3
P2RY13
FCHO1
BMPR1B
ATP5J2-PTCD1
RP11-332H18.7
KIF7
LRRN1
TGIF2-C20orf24
ZEB1
AC009487.6
FXYD7
LINC00928
C1orf145
GLS2
GNAI3
ANO9
LINC01341
DOCK2
CTD-2012K14.6
CD38
KCND2
AC005785.2
SPC25
COL11A2
RP11-863K10.7
NTN1
MIR219A2
OR4Q1P
ZNF416
TMEM133
WDR35
BMP4
RP11-8L8.2
AC073621.2
RP11-693J15.5
TYMSOS
MMP2
RP11-443B7.3
SPINK13
RP11-403A3.3
FAM174A
SH2D7
CTA-14H9.5
RSPH3
TAC1
ZNF148
RAB11FIP4
IQGAP3
RP11-403I13.9
SIX3-AS1
CTD-2383M3.1
NUPR1L
FTH1P7
LAPTM5
CTD-2001J20.1
RP11-454P21.1
SYCE1
RP11-89K21.1
RP11-789C17.5
ATF7IP
SIGLEC10
TPX2
E2F8
SRR
PARS2
ADORA2A
SEMA5A
LINC01010
C7orf77
OTX2
KLHL35
WNT5A
MGAT4C
DKFZP434K028
SLCO2A1
RBM22P2
RP11-403A3.1
AC013460.1
RSPRY1
CFAP97
TMEM169
NKAIN3
CTC-479C5.10
SCG3
ERCC4
CCR1
MBTPS2
SLC5A8
LTBP1
KCTD5
TNFRSF25
RP11-416N2.4
PLGLB1
QSER1
ZNF526
LONRF3
RP11-620J15.2
ZC3H11B
RREB1
RP1-65J11.1
RP11-90P13.1
SYNDIG1L
LCLAT1
RP11-332H18.5
CAPN3
OR7E29P
GRB14
METTL21B
ECHDC2
RAPH1
CPSF2
SERHL
OSBPL3
CD4
RHOQP2
AC021188.4
RP5-1056L3.3
DYRK2
RP11-48B3.3
RP5-1031D4.2
GS1-257G1.1
CTD-3025N20.3
PPP1R16B
MSH4
KCNJ16
STEAP3-AS1
ALDH1L2
SOAT1
SNX31
PTPN5
EXOC4
CDYL
RP4-673D20.3
RP11-442H21.2
RP11-338K13.1
AF131215.2
CH507-513H4.1
CH507-528H12.1
RP11-16P6.1
IGSF6
CRYBB1
TTC22
C2orf88
RAB31
PYDC1
RP3-406A7.7
FOXG1
PRIM2
PLA2G4F
CBLL1
RP11-360D2.2
FAM150B
TAF1A
SPICE1
KCNQ1
CASC11
ABCA7
ZNF660
SP4
ZNF85
HNRNPLP2
PWWP2B
ETF1P1
RP11-403I13.5
MYF6
KCNIP4-IT1
WAS
BZW1
RAB23
MTND1P23
CTD-2396E7.10
RP11-361L15.3
LFNG
GAFA3
ABALON
PTK7
GOLGA6L2
HNRNPA3P6
ABI3BP
AC008746.12
APOA2
FAM13A-AS1
KCNN2
ZNF355P
RPS2P55
CAPN12
ENTPD7
CBL
GYG2P1
ZNF724P
C1QC
GCNT2
RP11-161H23.9
F2RL1
RP11-556E13.1
GMIP
RP5-991B18.1
ADAM9
MICALL2
SLC28A1
LINC01340
ARL11
AC012501.3
EPHA8
RP11-420L9.2
TLR6
RBM12
RP11-806L2.2
CTD-2547L24.4
FAT2
C4orf19
RP5-827E24.1
CTD-2132N18.2
CACNG6
PPP1R3E
RP11-441F2.5
RP11-1E11.1
ZNF689
RP11-142A22.4
EGR4
STRC
SPACA6P
ADAM33
TLL2
NINL
RBL1
RP11-204L24.2
RP11-442O1.4
CDK1
TMEM200B
OPALIN
HEY1
SYTL5
KCNMB1
TMEM171
AC011625.1
SLITRK3
AC140542.2
MLIP
PKD1L2
NCOA3
CPNE3
PRPS1
TSHZ3
CLCN5
SFTPB
LPAR1
RP11-1026M7.2
LHFPL3
CES5AP1
2021-09-12
LRRC2
AC005307.3
IL6STP1
OTOF
SLC6A3
CCDC64
RP11-69H14.6
SNRPGP10
YDJC
AC021218.2
C10orf67
CD180
GFPT2
RSPO4
VAX1
IGFBP5
GABRB1
RP1-35C21.2
CKS1BP3
COL17A1
ADAMTSL1
CECR7
RP11-603B24.2
ZNF92
MTHFD2
USP42
RP11-17E3.1
PRSS54
RP11-586D19.2
RP13-93L13.1
RARA
RP11-1081L13.4
ADCY7
ZNF454
TPMTP1
SLC8A1
SPPL2A
LYPLA1P3
FAM57A
BACH2
LUZP2
ZNF253
ITPRIPL2
HHIP
ZNF45
ASXL3
RP11-59E19.4
ASCL1
BTBD8
HNRNPA3P11
AC005618.6
LSM8
RP11-384O8.1
PGM5
CIR1P1
RNF207
NBPF10
LY86
PIGW
ZNF501
KCNK15
KIF18B
PRKCZ
FZD3
OGFRL1
RP11-65M17.1
IGF1
RASGRF2-AS1
SMAD5
MAMDC2
SPOCK3
RP11-371E8.4
FAM95B1
CTD-2531D15.5
CTD-2540B15.6
B4GALT5
MYLK4
MKRN3-AS1
LINC01460
HPN-AS1
CDK18
ZNF286A
PTPRG
LYSMD4
IRF8
BMPR1A
GINS1
RP11-455B3.1
ARHGEF26
AP3M1
RP11-104H15.7
TTLL7-IT1
TAAR5
ZNF625-ZNF20
RP11-324I22.4
RP11-433A10.3
C2orf44
E2F2
GAD2
CTNND2
CTD-2020K17.1
SLC1A3
RP11-78J21.7
TTC39A
AC000068.5
NEIL3
NCK1-AS1
RRP15
ZNF616
IL12A-AS1
CENPF
DIO3OS
LINC00977
GDI2P1
MEF2C
RAB41
RP11-381K20.4
FAM196B
CTC-537E7.3
CLMN
AC007461.2
ADRA2B
LINC01250
CTD-2541J13.2
TMEM160
RP11-977G19.10
ZNF214
ADCY4
MCM2
MOBP
TJP2
UBE2SP2
SPNS2
RP11-328J6.1
AMOTL1
ABHD16B
FGF22
RP11-791G16.4
Z83001.1
BGLAP
BTN3A3
SMURF2P1
CLCA4
KAT7
ASTN1
C9orf172
AC007906.1
AC015849.2
ZNF780A
WEE2
FAM181B
CDKL1
RP1-138B7.5
FBXL15
SOWAHC
TRRAP
RPL7P48
AC008074.1
ZFP3
NMD3
ANKRD29
FREM3
GCH1
RP11-419I17.1
XRCC6P2
BEGAIN
TUNAR
RP11-600F24.1
ZBTB20-AS4
MAT1A
RP5-984P4.6
TNFAIP8L2
GS1-304P7.1
RNF2
C10orf2
NLRP4
TIRAP
ADNP2
RP11-232L2.2
LINC01397
AQP5
SULF1
EEF1A1P5
ZFP30
RYR2
PRKD3
RP3-340B19.5
RP11-56G10.2
NDST4
AIFM3
C10orf25
CCDC134
MELK
SYNPR
LINC00290
NDNF
FAM24B
IPO8P1
RP4-563E14.1
RP11-750H9.5
BOC
AC004854.4
PCDH17
RP11-715J22.4
ADSSL1
RP11-730G20.2
LGALS7B
RP11-48F14.1
RELL2
CSTF2
RP11-79P5.3
SFI1
ST18
RP11-357G3.1
BCL9L
ZNF521
MYO1D
IQCH-AS1
NPY6R
RP11-214C8.2
NADK2-AS1
TCEAL6
MATN2
TRBV7-1
MAP2K1P1
RPL5P9
CDKAL1
TTC28
TEPP
MKI67
RPL34P18
FAM111B
NEURL1
ALDH8A1
KIF11
UTP15
RP11-479O17.9
RPL9P32
RP11-626E13.1
TSPYL5
ARHGEF26-AS1
PNMT
ZKSCAN8
RP11-346D6.4
SHANK3
BARD1
CENPI
POU3F1
ZNF750
METTL14
QRICH2
ILDR2
NOTCH1
RFTN2
RP11-388C12.8
FYB
PSD
RGS8
ZNF844
LCE1D
RAB30
SPRTN
DCLK3
ERBB3
TMC1
RP11-855A2.5
WFDC2
RPL34-AS1
ZNF800
EGF
RP11-863P13.3
RP11-756G20.1
FAM133CP
RP11-444D3.1
ITGA11
MYRF
ZNFX1
CCDC160
CTD-2396E7.9
RP11-215H22.1
RPRM
GLI2
AC128709.3
AC007620.3
OR2I1P
CYGB
CALB2
RP3-414A15.12
SLC22A31
IGDCC3
GAN
RTP1
RNF185-AS1
RP5-1017F8.2
ACTG1P1
ARHGAP31-AS1
RP11-98I9.4
MEST
AC005307.1
RP11-91K8.5
KHSRPP1
RP11-21G15.1
PID1
FOXN3
ZMYND15
FLNB-AS1
SMOC1
TMEM200C
ZNF396
CDK4
RP11-212P7.3
RFX3
MED12L
SCHIP1
ZBTB16
ERVMER34-1
CTD-2510F5.4
RP11-296E7.1
RN7SL208P
XXbac-B33L19.6
VAX2
NPAS3
ZC3H10
DPY19L1
PIK3R1
TOX3
RPN2
ID3
LAT
GALNT10
RAB29
PROK1
TM6SF1
THG1L
TIGD2
DES
RP11-80I3.1
CTD-2291D10.4
CAPZA2
VWA2
FOXO3
COL9A1
JAK1
CARNS1
FCF1
LINC00945
RIN2
LL0XNC01-116E7.4
SHMT2
CMTM1
RP13-43E11.1
MED13
PANX1
C1orf74
JAG2
SIRPD
MTMR9LP
EBI3
SLC41A2
CTC-308K20.1
SLC7A10
PDE3B
CD300C
CH507-513H4.6
TRPV6
HCG16
ISL1
ARL4A
TNF
CH507-513H4.3
CH507-513H4.4
LINC00487
ZNF93
RP11-234B24.5
LCAT
BCL2L10
SYNGR3
SRMP1
PTPN21
GUSBP11
TMPRSS6
LPP
TGFBR1
LINC00836
TEX22
SLC16A9
TMX2P1
2021-09-04
SLC16A13
EEF1A1P14
SRGAP1
ME1
RP11-420B22.2
NLN
RP11-802O23.3
AC037459.4
GSX1
TPGS1
RP11-367H1.1
C11orf97
RSRP1
CTD-2083E4.7
SHD
RP11-466L17.1
AP000282.3
NANP
SLURP1
C11orf39
DARS2
GOLT1A
ZIC5
POLA1
DOHH
RARRES2P1
RP11-574O7.1
PPP1R1A
KIAA1715
RP11-417L19.2
LCN10
RP11-492E3.2
LDLRAD3
SPAG17
SIGLEC22P
PHC1P1
CSF1
FTLP3
PGM2
PLEKHF2
SLC26A8
PIGY
PVRL3
[truncated: 5,102 more rows]
