# Supplementary material for: Transcriptional Networks Identify BRPF1 as a Potential Drug Target Based on Inflammatory Signature in Primary Lower-Grade Gliomas
Source: Front Oncol. 2021 Dec 2;11:766656. doi: 10.3389/fonc.2021.766656 (PMC8674185; doi:10.3389/fonc.2021.766656)
Supplement: Supplementary file 6 [file Table_5.xlsx]

## Sheet: 100 overlapping  genes 
JAK1
SMAD1
EGFR
CBL
SRR
DDR1
DCLK2
SOX2
ABCA1
HIF1A
PDGFC
CREB1
LIPG
WNK3
KDM5A
HCN2
HNMT
ITPR2
SENP8
KCNN3
FADS2
SGPL1
REL
KDM1B
ERAP1
DYSF
ARSB
RSF1
GHRHR
TAT
BACH1
NCOA3
TRPV6
ROBO1
TKTL1
EP300
JAG2
SP1
CRY1
CNTLN
DYRK2
SSRP1
MKRN1
SENP1
TLR4
CD22
ABL1
OPHN1
EPCAM
G3BP1
BRD3
CD38
CLCN3
NRP2
ACKR3
GRM3
PAK2
CD24
PIM3
GALR2
PNMT
FANCF
GRIK4
TOP1
TRAF6
ABCC9
CR2
APEX1
TAF2
RGMA
TAOK1
MMP16
PDE1C
TXNIP
FFAR1
ACLY
KAT6B
KDM5B
SMAD9
EDNRB
CDK4
SETD7
IL12A
PPM1D
DPP8
HDAC9
CNTN2
BRPF1
ATAD2
FOLR2
NR1H4
KDM7A
LCAT
TSHR
VTCN1
TAAR5
MTMR1
PDE3B
PURA
GREM1
