# Supplementary material for: Transcriptional Networks Identify BRPF1 as a Potential Drug Target Based on Inflammatory Signature in Primary Lower-Grade Gliomas
Source: Front Oncol. 2021 Dec 2;11:766656. doi: 10.3389/fonc.2021.766656 (PMC8674185; doi:10.3389/fonc.2021.766656)
Supplement: Supplementary file 7 [file Table_6.xlsx]

## Sheet: 218 overlapping  genes 
HMGB2
DDX58
CD59
CCR1
CD9
CASP3
STAT1
LPAR6
MERTK
P4HA1
HPGDS
S100B
GPR34
PTPRC
CLK1
ANXA5
MMP17
TLR3
BTK
GEM
C1QBP
VCAM1
PDE4D
ELK3
TLR7
PDGFC
IL12A
CASP7
HSPB8
JAG2
CXCR4
CD86
TYRO3
JAK1
EPHB6
LYN
FOLR2
UCP2
CDK5
GALC
LPAR5
NEDD4
CRY1
ACKR3
ACVR1
TLR1
SETD7
HNMT
NAMPT
RTN4R
PPOX
PLTP
CCL2
KCNC4
ERAP1
FAS
KCNJ4
BRPF1
OLR1
FZD7
GRM8
CSF1R
BRSK2
MKNK1
TLR2
TREM2
HCK
KCNH3
CASP1
KCNA1
PTAFR
C5AR1
CD44
SENP8
HRH3
FGF2
TGFB2
KCNT1
TPP2
RIPK2
EDNRB
TOP1
MTM1
DEK
PDK1
SUMO1
C1QB
FPR1
STAT3
HDAC1
WWP1
FNTA
HPSE
MAPK3
BCR
ADRB2
S1PR1
BCL6
KDM3A
HMOX1
FNTB
DDX5
CAV1
BMP2K
CD38
IL16
HMGB1
CD37
S1PR3
TXNIP
CD4
GRM2
OGFR
DCK
CASP8
YAP1
ROCK1
JAK2
ANXA1
TLR4
RGMA
CSF1
SRR
ADRB1
FGL2
ANXA2
CASP6
IRF8
MANF
TERF1
CSF3R
E2F1
PEPD
LY96
CASP4
C1S
PSIP1
SF3B1
PAK2
CBLB
SMAD1
MTF1
BMI1
AHR
PDXK
TAP1
FBXW7
KHK
HIF1A
EGR1
PLK2
ABHD6
PYGL
VIPR1
ABCC9
ALDH2
RGS12
APEX1
SFRP4
PPT1
HDGF
DCLK1
PLD2
TBK1
IL18
LIMK2
DDR2
ASIC2
KAT2B
TEP1
FGF1
TRAF6
AOAH
PKN1
E2F3
ADAM8
VDAC2
NEK1
SOS1
CLCN3
LGMN
GRM7
PRDX4
DNMT1
CDC7
HDAC2
MYLK
PDE4C
CD83
PPM1D
NTRK2
VDAC3
MTAP
TNKS2
KCNN3
RNF6
DCLK2
PARP2
TAOK3
MBNL2
CLIC1
LDHA
BRD3
CLK4
RAC1
ABL1
PRKDC
VDAC1
DLL1
CREB1
ADCY2
ROCK2
FAAH2
OAT
BAZ2B
SSRP1
RAF1
CBL
