# Supplementary material for: Transcriptional Networks Identify BRPF1 as a Potential Drug Target Based on Inflammatory Signature in Primary Lower-Grade Gliomas
Source: Front Oncol. 2021 Dec 2;11:766656. doi: 10.3389/fonc.2021.766656 (PMC8674185; doi:10.3389/fonc.2021.766656)
Supplement: Supplementary file 8 [file Table_7.xlsx]

## Sheet: 475 overlapping  genes 
BMP2K
LIMK2
NLRP3
MKNK1
CD44
GEM
GPX1
ANXA5
ELK3
PTPRC
TREM2
CD37
CSF1
CSF3R
GPR34
BTK
OLR1
LYN
PLTP
TLR1
HPGDS
ADCY5
CASP1
TLR2
FZD7
CD86
P2RY6
ERAP2
CCR1
YAP1
ADRB2
ERAP1
LGMN
TLR7
HMOX1
FGL2
MERTK
LPAR6
IRF8
CXCR4
HCK
CEBPB
DDX58
C1QB
CSF1R
ASGR1
VCAM1
TLR6
NFKB1
TLR5
S1PR3
FOLR2
UCP2
TLR3
IL18
BRPF3
PLD2
PEPD
CD4
TSPO
IL15
TLR4
LPAR5
CASP8
RENBP
BRSK2
BST2
C5AR1
CASP7
CCR5
FPR1
ANXA2
LY96
GPR84
CD33
KCNJ9
P2RX4
PDE3A
CASP6
NLRC5
RUNX2
STAT3
ABCA1
PYGL
STAT1
HDAC1
C1S
IL16
KYNU
FOXO1
TGFB2
SFRP4
CDKL1
NAMPT
TRPC3
KCNC1
CASP4
KCNK3
TEP1
ANXA1
IRF3
MTM1
CCL2
PDE8A
PDE2A
NEDD4
EHMT2
PTAFR
NFKB2
BCL2
JUN
GRIK2
STAT6
CNTF
L1CAM
HGF
ANK1
KCNQ1
FPR3
GPR17
CD14
PPARG
HRH3
HRH1
OSMR
NEK6
NOD1
FAS
ERF
AHR
MMP14
DGAT2
KCNC3
MYCN
CXCL2
RIPK2
FLNA
HSPB8
KCNT1
GPR63
CLIC1
KCNJ5
KCNN4
CNGA3
DLG4
ISG15
RTN4R
SMAD7
GRM4
RUNX1
AOAH
FGF14
KCNN1
SCN2A
GPR85
SOCS1
GAS6
BRSK1
HSPB1
FUT4
MMP17
WNT5A
CD7
LIPG
TYRO3
CHIT1
P4HA1
SOAT1
BRPF1
KCNA2
IGF1
SATB1
HPSE
WNT7A
SDC2
LTC4S
CD59
ATF3
GRM2
KCNC2
IRF1
DPYD
ADCY1
CAV1
SCN3A
KCNA1
DNPEP
SMO
MYD88
CLCF1
STK33
GRIA2
ABCC9
HNMT
IL1R1
PDE1A
MMP15
CDK5
FGF2
KCNH2
TAP1
FAAH2
PPT1
DDR2
RUNX3
HCN2
KDM5B
EPHB4
PTBP1
GRN
PDGFB
EPHB6
SCN1A
CNTFR
KCNH3
SRC
CDK8
MTF1
ASIC1
LAMP1
KCNB2
ST14
CNTLN
HCN4
SMYD2
PDE1B
ASIC2
TRPV2
NR0B1
UCHL1
BACH1
GRIA3
KCNQ2
GCH1
IRAK3
BCL6
KCND1
KCNJ4
MAPK3
TXNIP
GPR12
REL
ICAM1
GHR
DYRK3
TREM1
KCNQ5
OXER1
ECE1
SPHK1
HDAC7
ABCC8
HIF1A
LATS2
GSTP1
NPY1R
ARSA
FOSL1
VIPR2
JAK1
SCN8A
FKBP5
SOCS3
CCL3
ACKR3
EGR1
NOS1
GALR1
CD276
STYK1
UBP1
PTGIS
FNTB
STMN1
ECE2
FOS
CD9
JAK3
PNKP
MUC1
KCNA5
NUAK2
AKT3
MCHR1
CTF1
SP1
PTPRS
GRIA4
LOXL2
SCG3
STS
CRHBP
RGMA
KCNH1
ACVR1
EPHA7
ITPR2
CDK2
MGLL
FBXW7
EPCAM
BMPR2
VDAC2
NUAK1
EPHB3
EPHA8
FOLR1
RXFP1
FGR
KCNJ3
GRM8
UCHL5
EDNRB
BMP2
THRB
JAK2
IL1B
KCNK9
JAG2
HCN1
SETD7
VIP
MAP4
EPHB1
PLCB1
KCND3
PLK2
KCNC4
CCL5
IL1A
PAK1
ITPR1
CDKL2
GSK3B
EDNRA
DRD1
LRP1
FOSL2
KCNA4
KCNQ3
BIRC3
GRM7
KCNT2
RORB
CASP3
VIPR1
LIMK1
GRM1
CRY1
TGFB3
KIT
BACE2
FOXC1
GRM5
LIFR
NRG4
QPCT
NEK1
MGAT2
PKN2
MKNK2
EPHA6
PIM1
TAOK3
ADRB1
VDAC3
DMPK
FN3K
IGF1R
BRAF
PML
NCAM1
EPHA4
PARP2
KLK7
EPHA5
GALC
PDK3
CD83
TESK2
GDNF
RNF43
FGF1
DLL3
PDPK1
ARAF
MMP16
PCSK5
GRIK4
KCNB1
WNK3
PTK7
HDAC4
CLCN2
CD38
SGK1
GRM3
CBX7
GSK3A
KLF4
SPEG
NQO2
MYLK
NPY5R
TRPM2
SRPK2
NR1D1
LPAR2
CD3E
PDE4D
ROCK1
NTRK3
SUMO1
BMP1
NR4A3
OPHN1
BCAT2
KHK
NQO1
BCR
E2F1
FNTA
TRAF6
PRDX4
STK38
ARRB1
FOXP1
OAT
DCLK1
KCNA3
IL32
UPP1
PAK2
DDR1
SMAD1
G3BP1
LEPR
IMPA2
MTMR1
KCNN3
NRG1
BRD3
SCN9A
NCOA3
DYSF
DLL1
MANF
APOE
KMT2A
EDN1
EPHA2
S1PR1
NRP1
WEE1
SKP2
RTN4
PAK4
E2F3
DEK
KAT6B
AAK1
ERBB4
CBR1
DGAT1
TPP1
PPARA
PDGFA
FADS2
KAT2B
LGR5
CBL
TRPV6
SIK2
RORA
ZEB2
