# Supplementary material for: Transcriptional Networks Identify BRPF1 as a Potential Drug Target Based on Inflammatory Signature in Primary Lower-Grade Gliomas
Source: Front Oncol. 2021 Dec 2;11:766656. doi: 10.3389/fonc.2021.766656 (PMC8674185; doi:10.3389/fonc.2021.766656)
Supplement: Supplementary file 9 [file Table_8.xlsx]

## Sheet: 22 common  genes 
JAK1
SMAD1
CBL
HIF1A
HNMT
KCNN3
ERAP1
JAG2
CRY1
BRPF1
TLR4
BRD3
CD38
ACKR3
PAK2
TRAF6
ABCC9
RGMA
TXNIP
EDNRB
SETD7
FOLR2
